# Supplementary material for: Recognition of DNA Methylation Molecular Features for Diagnosis and Prognosis in Gastric Cancer
Source: Front Genet. 2021 Oct 21;12:758926. doi: 10.3389/fgene.2021.758926 (PMC8566671; doi:10.3389/fgene.2021.758926)
Supplement: Supplementary file 1 [file DataSheet1.xlsx]

## Sheet: Data Sheet 1 (1)
gene	normal Mean	Tumor Mean	logFC	pValue	FDR
cg00003994	0.126441	0.327477	1.37292	1.34e-06	2.88e-06
cg00012199	0.0206263	0.061993	1.58762	2.2e-14	6.92e-13
cg00024396	0.120287	0.282722	1.2329	0.00010958	0.000186572
cg00047469	0.0317583	0.0806442	1.34444	7.96e-14	1.49e-12
cg00051979	0.0418099	0.0913374	1.12736	8.49e-15	3.85e-13
cg00053292	0.0367807	0.102423	1.47752	6.18e-15	3.16e-13
cg00056767	0.0333937	0.0844846	1.33911	5.52e-07	1.25e-06
cg00081975	0.403842	0.0831813	-2.27946	4.22e-16	6.65e-14
cg00089071	0.0805924	0.0206807	-1.96236	2.67e-15	1.89e-13
cg00096922	0.10268	0.276928	1.43136	6.24e-08	1.61e-07
cg00097536	0.0268271	0.0688142	1.35901	3.34e-13	4.1e-12
cg00105470	0.0401112	0.0177985	-1.17225	9.19e-12	5.62e-11
cg00116234	0.0706549	0.205224	1.53834	0.00395495	0.00557976
cg00116838	0.0787257	0.216007	1.45617	3.37e-09	1.06e-08
cg00128654	0.0258423	0.0620051	1.26265	2.42e-15	1.8e-13
cg00131121	0.0372935	0.0862393	1.20942	2.67e-15	1.89e-13
cg00133909	0.253042	0.106383	-1.25011	6.72e-13	6.89e-12
cg00165981	0.049129	0.154937	1.65703	1.48e-16	4.37e-14
cg00186141	0.0248004	0.0610611	1.29989	2.34e-12	1.79e-11
cg00211661	0.0289211	0.112642	1.96155	2.94e-10	1.15e-09
cg00214855	0.180602	0.0701278	-1.36475	2.84e-10	1.11e-09
cg00224234	0.0168482	0.0443754	1.39717	1.05e-12	9.59e-12
cg00230502	0.100558	0.227141	1.17556	1.28e-09	4.34e-09
cg00240432	0.103643	0.448751	2.1143	6.5e-12	4.21e-11
cg00256281	0.0267043	0.0656795	1.29837	9.93e-14	1.73e-12
cg00259755	0.228263	0.113287	-1.01071	5.43e-09	1.64e-08
cg00261781	0.304085	0.0428426	-2.82736	9.02e-16	9.63e-14
cg00265415	0.017332	0.0368991	1.09015	2.56e-11	1.36e-10
cg00268338	0.0231121	0.0834621	1.85247	2.78e-10	1.09e-09
cg00282347	0.104641	0.250561	1.25972	0.00187461	0.0027525
cg00288562	0.0367156	0.0178399	-1.04128	1.07e-10	4.69e-10
cg00292662	0.0318242	0.08291	1.38142	1.29e-13	2.07e-12
cg00293409	0.0397619	0.19935	2.32585	2.68e-08	7.29e-08
cg00302793	0.0335724	0.0910813	1.43988	9.06e-13	8.63e-12
cg00308133	0.0221026	0.137209	2.63409	0.00268089	0.00386528
cg00309056	0.0328667	0.086336	1.39333	1.63e-14	5.88e-13
cg00312919	0.0194527	0.0612862	1.65559	1.98e-13	2.76e-12
cg00317680	0.153496	0.0492211	-1.64085	2.73e-12	2.05e-11
cg00320243	0.0250129	0.0569681	1.18748	1.88e-14	6.38e-13
cg00327185	0.12319	0.040283	-1.61264	2.06e-11	1.12e-10
cg00346145	0.0524651	0.107646	1.03687	8.32e-14	1.52e-12
cg00351011	0.0319099	0.199541	2.6446	4.36e-10	1.62e-09
cg00367438	0.0454754	0.0981343	1.10967	1.73e-15	1.43e-13
cg00376639	0.121297	0.0420084	-1.52979	4.44e-12	3.06e-11
cg00387170	0.044269	0.202312	2.19221	2.48e-15	1.8e-13
cg00398048	0.104034	0.331982	1.67405	4.73e-16	7.11e-14
cg00410419	0.0290107	0.0674908	1.21811	4.36e-14	1.02e-12
cg00426056	0.0256569	0.0653081	1.34791	8.82e-12	5.43e-11
cg00429618	0.181743	0.456639	1.32915	1.37e-11	7.92e-11
cg00476580	0.0210111	0.0526333	1.32482	1.79e-11	9.92e-11
cg00485296	0.01883	0.0438643	1.22002	7.89e-07	1.74e-06
cg00497251	0.0575333	0.118851	1.04669	1.23e-12	1.08e-11
cg00498604	0.165459	0.431104	1.38156	2.06e-07	4.93e-07
cg00513467	0.037659	0.118837	1.65792	2.94e-14	7.99e-13
cg00514895	0.298843	0.137755	-1.11728	5.82e-08	1.51e-07
cg00554682	0.117861	0.257746	1.12887	0.000537885	0.000843558
cg00566759	0.202861	0.0772653	-1.3926	4.57e-13	5.2e-12
cg00567749	0.0932849	0.398617	2.09529	3.36e-12	2.43e-11
cg00571634	0.213877	0.0513761	-2.05762	6.63e-12	4.29e-11
cg00615915	0.170353	0.0605713	-1.49182	1.25e-11	7.29e-11
cg00618396	0.345811	0.164349	-1.07322	9.68e-07	2.12e-06
cg00635481	0.0163693	0.0465974	1.50926	8.89e-14	1.6e-12
cg00642303	0.0255951	0.0629037	1.29728	3.58e-14	8.99e-13
cg00646140	0.328692	0.115776	-1.5054	5.83e-16	7.82e-14
cg00650762	0.184396	0.0298269	-2.62812	1.02e-10	4.48e-10
cg00655307	0.0746588	0.256984	1.78329	3.38e-14	8.68e-13
cg00657582	0.0582879	0.146594	1.33056	3.79e-11	1.9e-10
cg00659953	0.0183831	0.0386454	1.07192	6.16e-11	2.88e-10
cg00665395	0.0307379	0.0678128	1.14154	1.58e-13	2.35e-12
cg00679738	0.0310857	0.0681391	1.13223	4.41e-05	7.85e-05
cg00687686	0.106547	0.395387	1.89178	5.11e-12	3.45e-11
cg00720137	0.0868061	0.255544	1.5577	4.28e-08	1.13e-07
cg00725635	0.117395	0.234937	1.0009	9.04e-05	0.000155416
cg00769520	0.0472779	0.236123	2.3203	1.39e-10	5.86e-10
cg00778920	0.0411314	0.103845	1.33612	1.21e-13	1.98e-12
cg00779924	0.142723	0.40572	1.50727	1.71e-14	6.03e-13
cg00784357	0.019694	0.0425047	1.10986	1.03e-13	1.78e-12
cg00793774	0.0229077	0.0531753	1.21493	1.1e-13	1.85e-12
cg00818693	0.0312785	0.121781	1.96104	2.42e-15	1.8e-13
cg00828602	0.0742024	0.387971	2.38641	2.51e-11	1.33e-10
cg00836605	0.0196431	0.0541542	1.46305	2.35e-14	7.02e-13
cg00840403	0.0796511	0.172312	1.11326	1.11e-08	3.21e-08
cg00858899	0.0509261	0.106205	1.06037	1.58e-13	2.34e-12
cg00877887	0.0610279	0.134173	1.13656	2.76e-07	6.49e-07
cg00886554	0.0461173	0.0984967	1.09477	1.54e-08	4.34e-08
cg00887101	0.108941	0.0485037	-1.16738	9.72e-12	5.89e-11
cg00893636	0.0320515	0.101726	1.66622	5.76e-05	0.000101341
cg00903242	0.188809	0.415847	1.13912	4.63e-09	1.42e-08
cg00903375	0.0256817	0.0825016	1.68368	5.39e-14	1.15e-12
cg00940278	0.121512	0.0304609	-1.99607	3.73e-12	2.65e-11
cg00970325	0.165594	0.487247	1.557	2.14e-15	1.66e-13
cg00971396	0.0282241	0.0675003	1.25797	1.89e-12	1.5e-11
cg00984602	0.199802	0.0499524	-1.99995	4.31e-12	2.99e-11
cg00995327	0.144114	0.344404	1.25689	0.000111564	0.000189724
cg01027739	0.0598052	0.145571	1.28338	3.38e-07	7.86e-07
cg01031400	0.0301474	0.0988836	1.7137	1.05e-12	9.59e-12
cg01037108	0.040655	0.0934691	1.20106	5.57e-14	1.18e-12
cg01044662	0.100969	0.244044	1.27322	1.13e-11	6.67e-11
cg01045423	0.158398	0.0771468	-1.03788	4.26e-09	1.32e-08
cg01049530	0.231111	0.486172	1.07288	3.57e-08	9.53e-08
cg01062029	0.0575961	0.163427	1.5046	1.57e-06	3.34e-06
cg01069256	0.0387021	0.10164	1.39298	3.66e-11	1.85e-10
cg01078871	0.0421993	0.0184606	-1.19277	1.8e-12	1.45e-11
cg01079126	0.270399	0.132167	-1.03273	0.000113921	0.000193536
cg01080862	0.393325	0.19034	-1.04714	0.00231967	0.0033692
cg01116966	0.0239711	0.0914641	1.93191	7.53e-14	1.42e-12
cg01117627	0.0344615	0.0934977	1.43994	8.22e-12	5.12e-11
cg01131735	0.0270149	0.0579271	1.10049	2.78e-05	5.07e-05
cg01161597	0.0838663	0.0349056	-1.26463	1.07e-10	4.67e-10
cg01171588	0.0170828	0.0432455	1.34	7.66e-15	3.62e-13
cg01199721	0.0339755	0.0772829	1.18565	3.26e-12	2.36e-11
cg01200060	0.0667614	0.210381	1.65592	1.35e-12	1.17e-11
cg01204271	0.156903	0.0531047	-1.56296	1.76e-13	2.53e-12
cg01220033	0.0272831	0.0587756	1.10721	4.05e-15	2.51e-13
cg01221637	0.0220915	0.0457223	1.04941	7.74e-14	1.46e-12
cg01222684	0.179784	0.0754971	-1.25177	6.28e-11	2.93e-10
cg01234063	0.116789	0.406231	1.7984	4.19e-08	1.11e-07
cg01241375	0.0757243	0.0348285	-1.12049	4.94e-11	2.39e-10
cg01251255	0.0175302	0.0415385	1.24461	0.00101354	0.00153895
cg01259619	0.013642	0.0875066	2.68133	6.46e-16	8.13e-14
cg01277844	0.0321731	0.0713378	1.14881	3.52e-15	2.25e-13
cg01291404	0.135783	0.306391	1.17407	5.54e-07	1.25e-06
cg01292265	0.0269797	0.0541065	1.00393	2.6e-14	7.42e-13
cg01293647	0.0794338	0.212486	1.41954	3.7e-13	4.46e-12
cg01308501	0.0137376	0.0440153	1.67988	1.98e-13	2.76e-12
cg01311285	0.050089	0.133621	1.41558	5.28e-13	5.78e-12
cg01313966	0.0327191	0.0802954	1.29518	4.09e-12	2.87e-11
cg01316516	0.0304729	0.0647825	1.08808	2.91e-14	7.94e-13
cg01316819	0.426037	0.149231	-1.51343	1.28e-13	2.05e-12
cg01318557	0.298552	0.139698	-1.09567	4.74e-09	1.45e-08
cg01328164	0.023453	0.0565941	1.27088	1.92e-14	6.45e-13
cg01343729	0.0600402	0.0249208	-1.26858	1.22e-11	7.17e-11
cg01353347	0.412992	0.184952	-1.15896	0.000127939	0.000216269
cg01366407	0.028806	0.0678508	1.236	6.24e-13	6.52e-12
cg01401376	0.13222	0.394435	1.57684	3.01e-10	1.17e-09
cg01419675	0.227788	0.0575682	-1.98435	3.74e-16	6.32e-14
cg01424107	0.20399	0.0865726	-1.23652	3.95e-12	2.77e-11
cg01429181	0.048418	0.0236455	-1.03398	3.45e-13	4.21e-12
cg01439669	0.0640785	0.0227979	-1.49094	2.78e-07	6.51e-07
cg01439983	0.0383869	0.110969	1.53147	1.8e-12	1.45e-11
cg01442833	0.0225781	0.0503209	1.15624	5.34e-11	2.55e-10
cg01449415	0.0181943	0.0613566	1.75373	3.99e-13	4.71e-12
cg01462829	0.303067	0.0553207	-2.45374	1.47e-14	5.47e-13
cg01466020	0.0279767	0.0559673	1.00036	1.17e-13	1.94e-12
cg01470283	0.0235265	0.0677809	1.52659	6.98e-13	7.05e-12
cg01505590	0.165313	0.0209508	-2.98012	9.32e-17	3.73e-14
cg01519742	0.120659	0.256216	1.08643	2.57e-06	5.31e-06
cg01533387	0.0272448	0.0547149	1.00595	1.48e-13	2.26e-12
cg01538982	0.03222	0.0737905	1.19548	6.24e-12	4.06e-11
cg01561916	0.0472254	0.122849	1.37925	2.47e-06	5.12e-06
cg01580888	0.211047	0.0357182	-2.56283	3.16e-16	5.65e-14
cg01585758	0.102197	0.046394	-1.13934	6.77e-12	4.36e-11
cg01594214	0.18948	0.0908871	-1.05989	1.95e-10	7.92e-10
cg01594262	0.0798438	0.168331	1.07605	8.26e-12	5.14e-11
cg01598046	0.0251253	0.0533123	1.08533	9.82e-14	1.71e-12
cg01615704	0.489546	0.172508	-1.50478	9.49e-17	3.73e-14
cg01635061	0.0746454	0.182014	1.28593	0.000642563	0.000998737
cg01653445	0.0468755	0.148451	1.66308	6.15e-15	3.16e-13
cg01655123	0.0203717	0.0573083	1.49218	4.79e-14	1.07e-12
cg01726775	0.0270226	0.0568795	1.07374	2.07e-09	6.73e-09
cg01733783	0.0368434	0.0977091	1.40709	9.76e-14	1.7e-12
cg01737507	0.0992527	0.243931	1.2973	6.6e-09	1.97e-08
cg01746088	0.0293237	0.0771565	1.39572	3.48e-14	8.87e-13
cg01756060	0.0216445	0.0681321	1.65433	7.28e-13	7.26e-12
cg01777397	0.121435	0.377796	1.63742	5.55e-09	1.68e-08
cg01794265	0.0390938	0.121534	1.63634	8.5e-08	2.14e-07
cg01797527	0.264831	0.077758	-1.76801	2.24e-14	6.95e-13
cg01803810	0.0201355	0.0640564	1.6696	1.89e-14	6.41e-13
cg01806808	0.0222255	0.0828593	1.89844	6.83e-13	6.96e-12
cg01813334	0.0486201	0.0995357	1.03366	1.82e-13	2.6e-12
cg01818492	0.124949	0.0305948	-2.02998	1.39e-14	5.29e-13
cg01820777	0.0811401	0.163318	1.0092	2.09e-08	5.78e-08
cg01833398	0.0158309	0.0408947	1.36917	4.57e-13	5.2e-12
cg01862366	0.0297604	0.0614696	1.04648	9.12e-11	4.07e-10
cg01868782	0.10776	0.219382	1.02562	0.000763916	0.0011764
cg01885635	0.0747377	0.150775	1.01249	1.23e-11	7.23e-11
cg01888566	0.265094	0.112505	-1.23652	1.77e-09	5.86e-09
cg01892528	0.0293055	0.0852685	1.54084	1.32e-13	2.1e-12
cg01909487	0.0264468	0.0658655	1.31643	3.15e-14	8.26e-13
cg01910452	0.319073	0.132882	-1.26374	2.73e-08	7.43e-08
cg01924619	0.0158345	0.0369487	1.22246	1.5e-13	2.28e-12
cg01932215	0.0142381	0.0530649	1.898	1.42e-12	1.21e-11
cg01932459	0.0147491	0.0617266	2.06527	6.43e-12	4.17e-11
cg01966465	0.0967861	0.291152	1.5889	0.0039094	0.00551898
cg01969748	0.0164053	0.047597	1.53671	1.89e-13	2.67e-12
cg01995513	0.0283715	0.0658793	1.21538	2.99e-09	9.48e-09
cg01998682	0.0402398	0.0192243	-1.06569	1.05e-10	4.6e-10
cg01999523	0.0733035	0.0362314	-1.01664	1.28e-10	5.48e-10
cg02005336	0.0377457	0.0983085	1.381	1.91e-13	2.69e-12
cg02007844	0.10917	0.235628	1.10994	0.00562937	0.00778155
cg02008544	0.0327314	0.130729	1.99783	7.12e-14	1.37e-12
cg02085507	0.59629	0.282605	-1.07723	8.96e-12	5.49e-11
cg02128567	0.340506	0.061923	-2.45913	3.78e-16	6.32e-14
cg02131967	0.18229	0.0642311	-1.50489	1.14e-10	4.95e-10
cg02144298	0.0938345	0.0299034	-1.64981	3.2e-11	1.65e-10
cg02147791	0.128619	0.048625	-1.40334	8.74e-11	3.92e-10
cg02148711	0.353262	0.172241	-1.03631	4.1e-07	9.42e-07
cg02175035	0.1743	0.0387284	-2.17011	2.26e-09	7.3e-09
cg02200584	0.2618	0.119495	-1.13151	5.1e-09	1.55e-08
cg02204046	0.224956	0.10641	-1.08002	6.17e-10	2.23e-09
cg02210123	0.0639773	0.138265	1.11181	2.08e-10	8.4e-10
cg02214188	0.427258	0.210718	-1.01979	1.37e-10	5.81e-10
cg02216250	0.117661	0.0467234	-1.33242	5.76e-13	6.16e-12
cg02229516	0.0304174	0.0687624	1.17673	2.09e-14	6.79e-13
cg02246968	0.0209573	0.0425325	1.02112	1.13e-13	1.89e-12
cg02250594	0.50669	0.232373	-1.12466	4.24e-13	4.93e-12
cg02250992	0.0179059	0.0517118	1.53006	2.99e-07	6.98e-07
cg02265318	0.312072	0.140683	-1.14943	1.92e-11	1.05e-10
cg02268424	0.0274542	0.0782553	1.51116	2.08e-13	2.87e-12
cg02271621	0.206072	0.0516437	-1.99648	1.2e-13	1.97e-12
cg02273392	0.0538333	0.147269	1.45188	5.56e-06	1.1e-05
cg02286642	0.0781948	0.286881	1.87531	2.24e-08	6.16e-08
cg02299279	0.013599	0.0296726	1.12563	2.35e-14	7.02e-13
cg02309273	0.0841241	0.275059	1.70915	1.5e-07	3.66e-07
cg02360836	0.0290438	0.0889747	1.61516	9.19e-14	1.64e-12
cg02361363	0.02524	0.0561276	1.153	6.96e-14	1.35e-12
cg02361557	0.0587806	0.303655	2.36902	1.66e-09	5.53e-09
cg02366059	0.110711	0.0380976	-1.53903	1.85e-12	1.48e-11
cg02372712	0.247784	0.114514	-1.11356	3.05e-11	1.58e-10
cg02385791	0.0620223	0.295299	2.25132	7.84e-08	1.99e-07
cg02397514	0.308107	0.0717849	-2.10168	2.65e-13	3.44e-12
cg02404843	0.0229508	0.0674329	1.55491	1.31e-11	7.61e-11
cg02413850	0.0335948	0.14549	2.11461	6.98e-05	0.000121538
cg02416716	0.0697013	0.212955	1.61129	1.87e-07	4.51e-07
cg02430692	0.128268	0.365237	1.50967	4.56e-10	1.69e-09
cg02452985	0.417979	0.0922336	-2.18007	1.15e-15	1.11e-13
cg02501779	0.253037	0.538881	1.09062	2.55e-14	7.35e-13
cg02501984	0.0204306	0.061823	1.59741	6.77e-12	4.36e-11
cg02503970	0.0269795	0.0566547	1.07033	1.76e-08	4.91e-08
cg02523617	0.191366	0.061265	-1.6432	3.69e-12	2.62e-11
cg02539714	0.0205234	0.0485904	1.2434	4.89e-06	9.74e-06
cg02545106	0.0447123	0.151937	1.76473	4.23e-08	1.12e-07
cg02545192	0.0855916	0.262397	1.61621	7.2e-14	1.39e-12
cg02550200	0.0146495	0.0416217	1.50648	1.06e-13	1.81e-12
cg02554810	0.0246271	0.0775718	1.65529	2.4e-14	7.12e-13
cg02564523	0.141804	0.366511	1.36996	8.3e-16	9.29e-14
cg02564733	0.336021	0.137257	-1.29167	6.05e-12	3.96e-11
cg02613803	0.151597	0.0640573	-1.24281	1.12e-14	4.63e-13
cg02620769	0.0808143	0.224241	1.47237	6.83e-06	1.34e-05
cg02622316	0.0712828	0.356341	2.32163	1.5e-10	6.27e-10
cg02635865	0.0580464	0.0209698	-1.46889	1.13e-10	4.91e-10
cg02648999	0.0269747	0.0641607	1.25008	3.08e-14	8.19e-13
cg02659232	0.136706	0.0559736	-1.28825	1.77e-10	7.28e-10
cg02690554	0.121235	0.274964	1.18143	1.55e-05	2.91e-05
cg02692952	0.0850435	0.0416919	-1.02843	3.73e-11	1.88e-10
cg02729352	0.0311671	0.0945035	1.60034	2.7e-05	4.93e-05
cg02740947	0.0305427	0.0630311	1.04524	3.2e-13	3.98e-12
cg02780295	0.0654553	0.256547	1.97064	0.00310753	0.00444206
cg02780849	0.136729	0.346795	1.34277	1.22e-06	2.64e-06
cg02787991	0.259237	0.105731	-1.29387	2.05e-10	8.3e-10
cg02804166	0.228344	0.10657	-1.09941	1.31e-06	2.82e-06
cg02829654	0.129017	0.358636	1.47496	9.06e-13	8.63e-12
cg02836529	0.149241	0.332356	1.15509	1.4e-07	3.44e-07
cg02841886	0.0277405	0.0121963	-1.18555	1.45e-10	6.09e-10
cg02841933	0.0192185	0.0640668	1.73708	5.29e-15	2.94e-13
cg02849695	0.416009	0.195844	-1.08691	9.64e-15	4.24e-13
cg02850329	0.0807488	0.0383915	-1.07266	2.77e-11	1.46e-10
cg02862835	0.0621756	0.0304614	-1.02937	1.26e-11	7.35e-11
cg02863237	0.0201344	0.0560811	1.47785	1.65e-13	2.41e-12
cg02863842	0.213974	0.0839454	-1.34991	1.01e-08	2.93e-08
cg02883230	0.147144	0.432938	1.55693	1.08e-14	4.52e-13
cg02888247	0.167688	0.39553	1.23801	3.05e-12	2.24e-11
cg02890926	0.0169854	0.0419515	1.30442	6.22e-15	3.16e-13
cg02904235	0.0273329	0.0629565	1.20372	1.07e-14	4.52e-13
cg02913364	0.0344658	0.0695045	1.01194	5.45e-14	1.16e-12
cg02915837	0.381785	0.0761729	-2.32541	2.32e-17	2.58e-14
cg02916816	0.167106	0.390081	1.22301	2.07e-10	8.37e-10
cg02917972	0.0252006	0.065641	1.38114	2.03e-06	4.25e-06
cg02929869	0.0193976	0.0578962	1.57759	4.87e-06	9.7e-06
cg02930996	0.0886248	0.179125	1.01518	0.000581754	0.000908871
cg02936872	0.159959	0.0546454	-1.54953	1.18e-07	2.92e-07
cg02959669	0.0553374	0.171786	1.63428	0.0021563	0.003144
cg02962299	0.0147412	0.0349131	1.24392	1.06e-12	9.66e-12
cg02973263	0.0424203	0.129925	1.61485	8e-14	1.49e-12
cg02973416	0.0266612	0.0605982	1.18453	2.42e-10	9.63e-10
cg02975259	0.0158625	0.0743614	2.22894	1.37e-13	2.14e-12
cg02978542	0.0203981	0.0411403	1.01211	3.15e-15	2.09e-13
cg02982690	0.0727057	0.249647	1.77975	7.37e-07	1.64e-06
cg02994216	0.0200054	0.0874183	2.12754	2.91e-14	7.94e-13
cg03020271	0.120206	0.0377966	-1.66918	3.47e-11	1.76e-10
cg03026462	0.360149	0.10727	-1.74735	8.6e-16	9.42e-14
cg03038003	0.0538033	0.282879	2.39442	2.01e-07	4.82e-07
cg03077836	0.234527	0.0221492	-3.40443	3.77e-17	2.61e-14
cg03080985	0.10964	0.0465286	-1.23658	1.62e-15	1.37e-13
cg03081134	0.0446539	0.187763	2.07205	1.58e-11	8.92e-11
cg03085637	0.0340738	0.0168231	-1.01822	9.75e-13	9.09e-12
cg03098361	0.020195	0.0478126	1.24339	1.58e-12	1.32e-11
cg03098643	0.480201	0.120143	-1.99888	1.38e-17	2.58e-14
cg03100146	0.113356	0.0412133	-1.45967	1.1e-11	6.56e-11
cg03135127	0.0364514	0.101686	1.48007	6.78e-15	3.33e-13
cg03149130	0.101104	0.204993	1.01974	3.27e-06	6.67e-06
cg03158400	0.324422	0.105967	-1.61426	5.53e-11	2.63e-10
cg03159329	0.0323217	0.11047	1.77308	1.52e-13	2.29e-12
cg03164831	0.293844	0.124615	-1.23758	1.06e-08	3.06e-08
cg03165700	0.0380068	0.0882465	1.21528	4.16e-12	2.9e-11
cg03167275	0.238362	0.109489	-1.12238	2.84e-14	7.84e-13
cg03177084	0.0335994	0.120758	1.84561	1.24e-13	2.01e-12
cg03199651	0.105681	0.216898	1.0373	0.000188413	0.000312225
cg03212129	0.0358452	0.0175222	-1.03259	8.64e-12	5.34e-11
cg03213216	0.0862445	0.250623	1.53901	1.03e-14	4.44e-13
cg03214697	0.336225	0.16697	-1.00984	8.73e-12	5.38e-11
cg03221776	0.0268112	0.0727465	1.44004	2.49e-13	3.29e-12
cg03247626	0.105032	0.0466463	-1.17099	8.99e-11	4.02e-10
cg03251079	0.391352	0.138361	-1.50003	1.53e-16	4.38e-14
cg03262918	0.0314105	0.10508	1.74217	2.48e-14	7.27e-13
cg03270376	0.033066	0.0667159	1.01268	8.23e-13	8.04e-12
cg03277051	0.0971331	0.211105	1.11993	0.00332761	0.00473839
cg03290040	0.0258273	0.0627056	1.2797	6.73e-12	4.34e-11
cg03298413	0.0584267	0.0234387	-1.31774	6.6e-12	4.26e-11
cg03329165	0.0902884	0.40652	2.17071	2.44e-12	1.86e-11
cg03361068	0.102474	0.325219	1.66616	1.52e-11	8.67e-11
cg03369671	0.0194563	0.0519173	1.41598	1.94e-15	1.54e-13
cg03373442	0.0170748	0.0410832	1.26668	2.72e-12	2.04e-11
cg03382304	0.1823	0.374165	1.03736	6.94e-07	1.55e-06
cg03384938	0.0292424	0.0913273	1.64299	2.04e-11	1.11e-10
cg03390211	0.369133	0.0785043	-2.2333	1.04e-12	9.56e-12
cg03391040	0.0372718	0.139572	1.90485	2e-06	4.19e-06
cg03392046	0.116223	0.0294126	-1.98239	7.66e-11	3.49e-10
cg03418289	0.015539	0.0369007	1.24776	6.43e-12	4.17e-11
cg03429582	0.0191294	0.0431087	1.17219	3.24e-12	2.35e-11
cg03430067	0.135103	0.0323594	-2.0618	1.66e-11	9.3e-11
cg03437318	0.172394	0.0552461	-1.64177	2.26e-15	1.73e-13
cg03442064	0.209316	0.0860512	-1.28242	3.18e-12	2.31e-11
cg03455458	0.0646232	0.144434	1.16028	0.00615452	0.00845439
cg03475420	0.109917	0.0276141	-1.99294	6.16e-14	1.26e-12
cg03479974	0.0370787	0.0184221	-1.00915	9.23e-12	5.64e-11
cg03482087	0.0725112	0.024499	-1.56548	4.06e-11	2.01e-10
cg03494005	0.0178524	0.0383642	1.10364	2.29e-14	6.98e-13
cg03506684	0.241902	0.0786792	-1.62037	1e-14	4.36e-13
cg03506799	0.0171602	0.0369534	1.10664	7e-14	1.36e-12
cg03513163	0.158568	0.467748	1.56063	1.41e-14	5.32e-13
cg03522216	0.0190077	0.0411492	1.11428	4.38e-13	5.05e-12
cg03524308	0.0319916	0.11226	1.81107	3.83e-12	2.7e-11
cg03532005	0.032714	0.0736465	1.17071	1.58e-13	2.34e-12
cg03532957	0.061305	0.0224346	-1.45028	7.01e-12	4.48e-11
cg03560090	0.0194077	0.0392388	1.01565	4.4e-13	5.06e-12
cg03564506	0.0338548	0.129191	1.93207	6.51e-15	3.25e-13
cg03565323	0.113265	0.347877	1.61888	2.67e-11	1.4e-10
cg03594044	0.023456	0.0568844	1.27807	2.49e-13	3.29e-12
cg03595428	0.377791	0.176188	-1.10048	1.91e-08	5.31e-08
cg03600687	0.247839	0.0853438	-1.53805	8.51e-12	5.27e-11
cg03608167	0.0250742	0.0945996	1.91563	4.17e-09	1.29e-08
cg03616357	0.136176	0.312662	1.19913	1.21e-06	2.62e-06
cg03626672	0.107089	0.325312	1.60301	2.99e-15	2.05e-13
cg03633120	0.101425	0.221172	1.12476	1.32e-11	7.64e-11
cg03643709	0.176255	0.0534112	-1.72245	5.11e-11	2.46e-10
cg03648823	0.0314967	0.0951346	1.59477	4.34e-09	1.34e-08
cg03667091	0.0205986	0.045475	1.14253	5.43e-12	3.62e-11
cg03679305	0.134524	0.282475	1.07025	0.00012985	0.000219406
cg03682712	0.490103	0.208835	-1.23072	1.53e-17	2.58e-14
cg03691812	0.0245884	0.0530485	1.10934	2.2e-11	1.18e-10
cg03697316	0.038162	0.0145957	-1.3866	2.85e-12	2.12e-11
cg03698393	0.0200601	0.0522534	1.3812	3.54e-15	2.25e-13
cg03712038	0.0324245	0.115409	1.8316	5.56e-07	1.26e-06
cg03713346	0.0231233	0.0518374	1.16465	2.82e-09	8.99e-09
cg03729431	0.118194	0.0389413	-1.60178	2.1e-12	1.64e-11
cg03742214	0.216056	0.0274201	-2.9781	1.12e-16	4.01e-14
cg03750407	0.0507009	0.024369	-1.05697	1.19e-10	5.12e-10
cg03751813	0.0541948	0.218702	2.01274	5.64e-05	9.93e-05
cg03770147	0.0334158	0.138355	2.04977	3.51e-07	8.15e-07
cg03771255	0.0469022	0.0218479	-1.10216	6.16e-11	2.88e-10
cg03776464	0.0439453	0.152845	1.79829	2.63e-08	7.17e-08
cg03790207	0.0212308	0.0984085	2.21263	1.52e-14	5.58e-13
cg03792653	0.074319	0.169834	1.19232	5.47e-10	1.99e-09
cg03794550	0.0311509	0.0853358	1.45388	6.41e-13	6.64e-12
cg03801144	0.0305571	0.0773058	1.33907	1.36e-13	2.13e-12
cg03804985	0.0726644	0.0276771	-1.39256	2.37e-11	1.26e-10
cg03807235	0.0597771	0.13959	1.22353	1.97e-07	4.73e-07
cg03809891	0.0259861	0.0687904	1.40447	1.76e-09	5.81e-09
cg03812679	0.036844	0.0759564	1.04374	3.21e-09	1.01e-08
cg03820909	0.0180198	0.0731844	2.02195	2.22e-08	6.11e-08
cg03843852	0.0302103	0.0609223	1.01193	5.3e-10	1.94e-09
cg03853151	0.020309	0.043171	1.08795	3.38e-12	2.44e-11
cg03853987	0.092497	0.452277	2.28973	2.2e-14	6.92e-13
cg03875195	0.167323	0.387818	1.21274	2.89e-14	7.93e-13
cg03876622	0.16813	0.0536758	-1.64724	1.18e-13	1.95e-12
cg03879902	0.0508345	0.159828	1.65264	1.83e-15	1.48e-13
cg03884783	0.0657945	0.407972	2.63243	1.31e-11	7.61e-11
cg03889226	0.17145	0.357024	1.05824	4.3e-09	1.33e-08
cg03900104	0.0327614	0.0714071	1.12407	1.06e-13	1.81e-12
cg03900542	0.0315992	0.0671398	1.08728	1.41e-14	5.32e-13
cg03919644	0.0299134	0.0622526	1.05735	6.44e-13	6.65e-12
cg03919781	0.0939202	0.314876	1.74528	7.67e-10	2.72e-09
cg03925809	0.015487	0.0468179	1.59601	1.74e-13	2.51e-12
cg03939688	0.196944	0.0730529	-1.43077	3.92e-09	1.22e-08
cg03942436	0.0367187	0.0165151	-1.15273	5.54e-14	1.17e-12
cg03954587	0.0964338	0.208056	1.10936	1.96e-11	1.07e-10
cg03966541	0.0173287	0.0376854	1.12085	5.48e-13	5.96e-12
cg03969906	0.157733	0.0584669	-1.43179	5.64e-09	1.71e-08
cg03975345	0.0183724	0.0374632	1.02794	9.7e-13	9.06e-12
cg03977782	0.0280614	0.0572166	1.02785	4.77e-13	5.35e-12
cg03990551	0.0190079	0.0415612	1.12864	1.11e-12	1e-11
cg04005725	0.024835	0.0931387	1.90701	9.01e-13	8.61e-12
cg04008901	0.367062	0.172169	-1.09219	1.67e-11	9.35e-11
cg04017769	0.0371035	0.0986586	1.41089	0.00129681	0.00194024
cg04039397	0.159867	0.449494	1.49143	1.21e-13	1.98e-12
cg04048259	0.416456	0.150157	-1.47169	1.11e-12	1e-11
cg04053638	0.0255523	0.0725363	1.50525	2.66e-14	7.55e-13
cg04065065	0.154755	0.0443358	-1.80344	3.15e-11	1.63e-10
cg04101379	0.191085	0.388089	1.02217	2.04e-07	4.89e-07
cg04106641	0.050765	0.142025	1.48424	3.6e-13	4.36e-12
cg04107037	0.327756	0.153853	-1.09107	2.7e-10	1.06e-09
cg04108502	0.0309111	0.10014	1.69583	1.52e-13	2.29e-12
cg04118884	0.0228058	0.0485694	1.09065	1.26e-12	1.11e-11
cg04125208	0.0335943	0.0713222	1.08613	6.94e-13	7.03e-12
cg04134624	0.0183417	0.0696837	1.9257	6.01e-13	6.35e-12
cg04134859	0.0261012	0.0851387	1.7057	7.2e-13	7.21e-12
cg04141379	0.122809	0.0274359	-2.16228	3.86e-11	1.93e-10
cg04148458	0.0326665	0.0733254	1.1665	9.71e-14	1.7e-12
cg04169469	0.026542	0.0990538	1.89994	2.22e-14	6.92e-13
cg04180868	0.314872	0.0364505	-3.11076	2.19e-16	5.02e-14
cg04228553	0.0200888	0.0669301	1.73627	1.18e-13	1.96e-12
cg04232649	0.0474892	0.0226213	-1.06991	1.01e-11	6.09e-11
cg04233664	0.290778	0.0222819	-3.70597	1.25e-17	2.58e-14
cg04237663	0.175107	0.38622	1.14119	6.49e-06	1.27e-05
cg04240200	0.0488761	0.101654	1.05646	1.3e-07	3.21e-07
cg04244987	0.0346328	0.126417	1.86798	7.76e-13	7.66e-12
cg04249030	0.0174706	0.0394942	1.17671	1.02e-13	1.77e-12
cg04270799	0.21437	0.434682	1.01986	9.35e-13	8.82e-12
cg04273556	0.176073	0.0793868	-1.14921	2.27e-11	1.22e-10
cg04274487	0.072792	0.226606	1.63834	4.59e-09	1.41e-08
cg04280480	0.0205552	0.0678949	1.7238	8.89e-14	1.6e-12
cg04283392	0.0728653	0.265297	1.86431	1.87e-16	4.58e-14
cg04296434	0.060046	0.0263045	-1.19076	5.6e-12	3.71e-11
cg04305134	0.0185574	0.0436845	1.23513	5.2e-10	1.91e-09
cg04310489	0.0205345	0.0462151	1.17032	9e-12	5.52e-11
cg04311606	0.0178159	0.0479308	1.42779	1.11e-14	4.59e-13
cg04315264	0.0393781	0.102277	1.37702	1.64e-13	2.4e-12
cg04344997	0.433813	0.183624	-1.24032	2.75e-08	7.46e-08
cg04351979	0.0263262	0.1085	2.04312	1.7e-10	7.04e-10
cg04362655	0.0428427	0.0941027	1.13519	4.31e-13	4.98e-12
cg04368716	0.0160918	0.0426189	1.40517	1.76e-11	9.81e-11
cg04371779	0.021754	0.0619831	1.5106	2.26e-13	3.06e-12
cg04380513	0.0550376	0.219806	1.99774	2.69e-07	6.33e-07
cg04383274	0.0553309	0.143908	1.37899	1.78e-14	6.11e-13
cg04394967	0.0598187	0.184502	1.62497	1e-08	2.92e-08
cg04413397	0.0207628	0.0416104	1.00294	2.12e-14	6.82e-13
cg04420907	0.039307	0.156371	1.99211	1.73e-14	6.03e-13
cg04428853	0.0310697	0.0139859	-1.15154	6.55e-12	4.24e-11
cg04446579	0.168606	0.377378	1.16236	1.09e-14	4.54e-13
cg04451988	0.137139	0.0240209	-2.51327	2.92e-16	5.59e-14
cg04453065	0.37416	0.0832955	-2.16735	1.48e-13	2.26e-12
cg04454391	0.0173138	0.0408355	1.2379	9.09e-14	1.63e-12
cg04454951	0.257843	0.531114	1.04253	2.41e-13	3.21e-12
cg04462209	0.0149709	0.0431509	1.52723	1.78e-13	2.55e-12
cg04466253	0.0179569	0.0476386	1.4076	1.05e-12	9.59e-12
cg04466870	0.0399176	0.0856218	1.10095	1.22e-14	4.87e-13
cg04473302	0.041009	0.159007	1.95507	2.52e-06	5.21e-06
cg04480914	0.0159293	0.045487	1.51377	2.73e-13	3.53e-12
cg04482110	0.0613437	0.167973	1.45324	1.5e-07	3.66e-07
cg04486568	0.0662578	0.0275269	-1.26725	1.46e-13	2.25e-12
cg04491089	0.0669872	0.158982	1.2469	3.47e-12	2.49e-11
cg04493740	0.333499	0.14997	-1.15301	1.11e-08	3.21e-08
cg04506546	0.0121314	0.0309784	1.35252	2.42e-15	1.8e-13
cg04508286	0.0231458	0.050135	1.11507	2.08e-07	4.98e-07
cg04513669	0.0437234	0.105872	1.27585	1.58e-05	2.95e-05
cg04525496	0.0824269	0.22481	1.44752	4.05e-06	8.14e-06
cg04531254	0.267471	0.0967272	-1.46739	3.54e-12	2.53e-11
cg04565661	0.0277816	0.0685144	1.30228	4.99e-09	1.52e-08
cg04588079	0.174574	0.0833985	-1.06575	1.94e-08	5.38e-08
cg04600406	0.0257161	0.0680326	1.40355	5.63e-13	6.07e-12
cg04609859	0.0799647	0.226512	1.50216	5.2e-05	9.19e-05
cg04614380	0.079547	0.0173485	-2.197	2.57e-05	4.71e-05
cg04619381	0.129784	0.0462575	-1.48835	6.98e-16	8.42e-14
cg04644624	0.136768	0.0678416	-1.01149	1.05e-08	3.03e-08
cg04648440	0.114157	0.05371	-1.08775	7.12e-10	2.54e-09
cg04650786	0.0303965	0.0785525	1.36975	1.08e-13	1.84e-12
cg04660698	0.0255603	0.0618527	1.27493	3.06e-12	2.25e-11
cg04676561	0.0428433	0.0893524	1.06044	7.05e-06	1.38e-05
cg04680304	0.0326071	0.0927924	1.50882	9.76e-14	1.7e-12
cg04688368	0.0926428	0.431618	2.22	1.82e-16	4.58e-14
cg04700925	0.0213848	0.0437437	1.03249	2e-10	8.13e-10
cg04702045	0.407285	0.142823	-1.5118	1.43e-10	6.01e-10
cg04711050	0.0198349	0.0636572	1.68228	3e-12	2.22e-11
cg04718414	0.0572567	0.0277512	-1.04489	6.76e-13	6.9e-12
cg04735745	0.0391868	0.0143179	-1.45255	1.08e-12	9.82e-12
cg04745805	0.0568873	0.158763	1.4807	1.93e-07	4.64e-07
cg04748704	0.122357	0.361277	1.56201	8.35e-15	3.81e-13
cg04763192	0.0233845	0.102672	2.13442	1.06e-14	4.51e-13
cg04765675	0.0772869	0.0379678	-1.02545	5.32e-10	1.94e-09
cg04775502	0.0877765	0.192784	1.13508	2.41e-10	9.58e-10
cg04802801	0.0375295	0.0881064	1.23122	1.37e-14	5.26e-13
cg04820387	0.0835299	0.0302266	-1.46647	1.87e-12	1.49e-11
cg04826422	0.0258885	0.0621491	1.26342	2.21e-12	1.71e-11
cg04836428	0.10157	0.251516	1.30818	5.78e-11	2.74e-10
cg04837898	0.188743	0.0474919	-1.99067	7.42e-10	2.63e-09
cg04856043	0.0491412	0.109699	1.15855	4.5e-13	5.14e-12
cg04862249	0.0464231	0.182793	1.97729	1.89e-08	5.25e-08
cg04876451	0.0171829	0.0395279	1.2019	1.31e-13	2.08e-12
cg04914305	0.0381553	0.0912414	1.25781	2.72e-14	7.59e-13
cg04916911	0.0611932	0.136259	1.15491	7.78e-06	1.51e-05
cg04922833	0.143717	0.0501687	-1.51837	6.81e-14	1.34e-12
cg04943986	0.328142	0.0732478	-2.16346	5.83e-16	7.82e-14
cg04944936	0.319646	0.14367	-1.15372	0.000106986	0.00018245
cg04946535	0.0224886	0.0603202	1.42345	9.1e-15	4.05e-13
cg04970117	0.178679	0.0451728	-1.98385	1.47e-12	1.25e-11
cg05013695	0.0205652	0.0521688	1.34298	5.26e-15	2.94e-13
cg05018361	0.0454868	0.0192744	-1.23876	1.09e-10	4.73e-10
cg05022306	0.0524943	0.251507	2.26036	0.00120745	0.00181357
cg05028306	0.135256	0.0654876	-1.0464	3.35e-10	1.28e-09
cg05032550	0.015031	0.047718	1.66659	1.44e-13	2.23e-12
cg05040447	0.020994	0.0439467	1.06578	7.6e-13	7.52e-12
cg05045781	0.0515409	0.125395	1.28269	9.95e-11	4.39e-10
cg05060602	0.0313127	0.0645969	1.04472	5.23e-13	5.74e-12
cg05060662	0.0339133	0.0764202	1.1721	9.5e-09	2.77e-08
cg05064352	0.114556	0.306624	1.42042	2.19e-07	5.22e-07
cg05072951	0.0279408	0.104162	1.89839	1.69e-14	6.01e-13
cg05076631	0.183677	0.0768306	-1.25742	4.38e-12	3.03e-11
cg05088512	0.0843598	0.0375966	-1.16595	2.23e-10	8.96e-10
cg05089059	0.0438468	0.0186751	-1.23135	2.57e-10	1.02e-09
cg05090725	0.0698524	0.221345	1.66391	1.45e-08	4.1e-08
cg05091653	0.143191	0.061847	-1.21116	3.01e-09	9.52e-09
cg05112986	0.0485467	0.145636	1.58492	3.76e-16	6.32e-14
cg05113908	0.435532	0.118085	-1.88295	4.05e-14	9.74e-13
cg05146762	0.241899	0.0721088	-1.74616	5.11e-16	7.31e-14
cg05159188	0.120293	0.297678	1.3072	8.18e-05	0.000141341
cg05203877	0.0828019	0.315942	1.93193	1.09e-07	2.72e-07
cg05205664	0.0431687	0.27677	2.68063	3.48e-15	2.23e-13
cg05210526	0.0231698	0.0550473	1.24843	2.19e-14	6.92e-13
cg05225390	0.0178209	0.0450076	1.3366	1.62e-13	2.38e-12
cg05257479	0.0203771	0.0421637	1.04905	1.69e-13	2.46e-12
cg05275752	0.219492	0.109706	-1.00053	1.26e-11	7.38e-11
cg05284582	0.0233864	0.0494394	1.07999	2.07e-14	6.75e-13
cg05287690	0.170761	0.0814491	-1.06801	5.06e-11	2.44e-10
cg05306176	0.148165	0.0577026	-1.3605	6.84e-12	4.39e-11
cg05307923	0.0890618	0.302129	1.76228	8.33e-10	2.93e-09
cg05321960	0.0709649	0.0304682	-1.2198	2.76e-11	1.45e-10
cg05323436	0.1395	0.0643417	-1.11644	2.18e-09	7.08e-09
cg05334239	0.0653049	0.0323445	-1.01367	7.41e-11	3.39e-10
cg05341670	0.0200421	0.0760739	1.92437	2.72e-14	7.59e-13
cg05346899	0.036258	0.0789277	1.12223	4.39e-08	1.16e-07
cg05360265	0.0807624	0.0337985	-1.25672	1.11e-10	4.82e-10
cg05362516	0.25715	0.126301	-1.02574	2.51e-11	1.33e-10
cg05369142	0.0579397	0.0269202	-1.10586	7.22e-08	1.84e-07
cg05385377	0.219181	0.0893947	-1.29386	2.69e-14	7.57e-13
cg05401645	0.0146946	0.0349827	1.25135	1.79e-13	2.56e-12
cg05420896	0.187884	0.466094	1.31078	9.6e-14	1.69e-12
cg05436231	0.465006	0.213559	-1.12261	3.95e-15	2.48e-13
cg05449607	0.0426062	0.123753	1.53833	2.17e-12	1.68e-11
cg05450995	0.0803383	0.0352972	-1.18653	2.97e-10	1.15e-09
cg05465755	0.0166866	0.0414356	1.31218	1.95e-10	7.92e-10
cg05484920	0.0552029	0.121842	1.1422	2.66e-13	3.46e-12
cg05492845	0.0536028	0.0261629	-1.03479	6.07e-13	6.39e-12
cg05494459	0.201315	0.0939037	-1.1002	0.000153167	0.000256555
cg05497616	0.0709799	0.243205	1.77669	0.00144967	0.0021559
cg05501276	0.0210963	0.0496982	1.23621	2.49e-13	3.29e-12
cg05516537	0.0580483	0.123213	1.08583	1.71e-09	5.67e-09
cg05526376	0.040554	0.0166834	-1.28143	2.21e-13	3.01e-12
cg05562817	0.0426079	0.0858851	1.01129	3.09e-12	2.27e-11
cg05588972	0.0344129	0.0840563	1.28841	1.08e-14	4.52e-13
cg05590257	0.174266	0.0818854	-1.08961	4.39e-07	1.01e-06
cg05595345	0.433088	0.100025	-2.1143	7.32e-16	8.63e-14
cg05637351	0.14078	0.297057	1.07729	1.95e-08	5.4e-08
cg05641882	0.231655	0.0797802	-1.53787	4.51e-12	3.1e-11
cg05661333	0.0278975	0.114967	2.04301	1.05e-15	1.05e-13
cg05674944	0.48345	0.203574	-1.24781	4.63e-15	2.72e-13
cg05702633	0.0273751	0.0608939	1.15343	4.61e-11	2.25e-10
cg05709923	0.0428544	0.0905213	1.07882	1.8e-14	6.17e-13
cg05714219	0.0684344	0.310711	2.18278	6.09e-07	1.37e-06
cg05714479	0.364428	0.140034	-1.37985	6e-10	2.17e-09
cg05725452	0.0199267	0.0677047	1.76455	5.64e-14	1.19e-12
cg05747424	0.0286209	0.061017	1.09214	2.75e-13	3.54e-12
cg05751159	0.0190005	0.0808482	2.08917	3.94e-14	9.58e-13
cg05764376	0.353485	0.129164	-1.45245	5.48e-14	1.16e-12
cg05774801	0.180621	0.413196	1.19386	3.93e-12	2.76e-11
cg05788437	0.0301619	0.137344	2.18699	1.3e-11	7.55e-11
cg05793077	0.0754211	0.0357701	-1.07622	1.99e-10	8.1e-10
cg05797656	0.0248015	0.058274	1.23242	1.03e-13	1.78e-12
cg05822100	0.137019	0.278861	1.02517	0.0057696	0.00796385
cg05829479	0.181995	0.0721466	-1.33489	1.35e-13	2.12e-12
cg05843340	0.0777759	0.0214835	-1.8561	3.92e-11	1.96e-10
cg05868316	0.0139065	0.0381648	1.45648	5.72e-13	6.14e-12
cg05871607	0.047393	0.0988236	1.06018	5.28e-13	5.78e-12
cg05874450	0.089748	0.199176	1.15009	1.06e-10	4.65e-10
cg05877109	0.230909	0.111234	-1.05373	4.84e-11	2.35e-10
cg05879334	0.0146868	0.0437548	1.57492	1.26e-12	1.1e-11
cg05879919	0.0641176	0.023944	-1.42106	7.91e-14	1.48e-12
cg05881762	0.0764764	0.163396	1.09528	4.59e-10	1.7e-09
cg05882522	0.051612	0.239071	2.21166	6.78e-09	2.02e-08
cg05882691	0.147479	0.0602597	-1.29124	7.19e-11	3.31e-10
cg05889321	0.200952	0.0999762	-1.00719	4.39e-11	2.15e-10
cg05890019	0.340061	0.161743	-1.07209	1.52e-12	1.28e-11
cg05899618	0.0879695	0.30483	1.79293	1.61e-07	3.92e-07
cg05903609	0.0620214	0.171796	1.46986	1.31e-14	5.09e-13
cg05915281	0.0182418	0.0498257	1.44964	2.2e-14	6.92e-13
cg05942574	0.127928	0.357325	1.4819	4.61e-14	1.05e-12
cg05955224	0.0538447	0.110162	1.03275	6.24e-12	4.06e-11
cg05957518	0.0219423	0.0731217	1.73659	8.19e-13	8.01e-12
cg05968233	0.102144	0.232485	1.18654	1.54e-11	8.73e-11
cg06030619	0.0255582	0.081093	1.66579	4.56e-10	1.69e-09
cg06034822	0.143747	0.0508222	-1.5	2.37e-11	1.26e-10
cg06063729	0.0524581	0.0259256	-1.01679	2.96e-11	1.54e-10
cg06093279	0.176928	0.0714222	-1.30872	2.39e-10	9.51e-10
cg06101212	0.449104	0.212026	-1.08281	5.05e-16	7.31e-14
cg06110728	0.145129	0.406188	1.48481	1.25e-08	3.56e-08
cg06140118	0.0581559	0.0247458	-1.23274	3.79e-11	1.9e-10
cg06141123	0.0890766	0.036476	-1.2881	8.57e-11	3.85e-10
cg06150468	0.0416653	0.0925558	1.15148	5.29e-07	1.2e-06
cg06161738	0.16843	0.0429069	-1.97287	3.62e-14	9.06e-13
cg06189653	0.0419682	0.088025	1.06862	3.61e-05	6.5e-05
cg06191203	0.0346072	0.181442	2.39036	9.39e-14	1.66e-12
cg06201642	0.178855	0.358506	1.00321	3.14e-08	8.45e-08
cg06212607	0.0315982	0.0882675	1.48204	1.17e-12	1.04e-11
cg06225581	0.03879	0.106686	1.45961	5.1e-14	1.12e-12
cg06247172	0.0256119	0.0700578	1.45173	2.45e-14	7.23e-13
cg06269753	0.224188	0.475456	1.0846	2.02e-12	1.59e-11
cg06273569	0.0297304	0.0671072	1.17453	2.5e-14	7.27e-13
cg06282240	0.0155892	0.0350252	1.16785	6.9e-13	7.01e-12
cg06307169	0.170105	0.0607125	-1.48636	3.42e-10	1.31e-09
cg06311778	0.0671168	0.19036	1.50398	1.11e-11	6.62e-11
cg06321883	0.108651	0.360259	1.72933	2.01e-09	6.57e-09
cg06330621	0.593917	0.294922	-1.00993	1.34e-15	1.22e-13
cg06333435	0.0165651	0.0359827	1.11915	7.93e-13	7.8e-12
cg06336792	0.0225317	0.082121	1.86579	4.1e-14	9.82e-13
cg06349174	0.0316536	0.101773	1.68492	1.62e-15	1.37e-13
cg06352750	0.0611074	0.161125	1.39876	1.59e-08	4.46e-08
cg06361108	0.0210334	0.0541102	1.36322	6.32e-08	1.63e-07
cg06376129	0.0464832	0.0211777	-1.13417	4.63e-12	3.17e-11
cg06379754	0.292983	0.142821	-1.03661	6.04e-11	2.84e-10
cg06382459	0.053286	0.0221922	-1.2637	9.67e-12	5.86e-11
cg06384026	0.0197227	0.0461335	1.22596	5.45e-14	1.16e-12
cg06384463	0.129318	0.298679	1.20767	3.45e-11	1.76e-10
cg06386517	0.358893	0.0662716	-2.43709	1.23e-14	4.88e-13
cg06394897	0.0637502	0.0277845	-1.19815	1.12e-09	3.83e-09
cg06397510	0.0949276	0.191015	1.00878	4.89e-09	1.49e-08
cg06422693	0.0177647	0.0397753	1.16286	1.38e-11	7.95e-11
cg06428055	0.343148	0.150077	-1.19313	0.000175213	0.000291702
cg06437004	0.0358359	0.157111	2.13231	3.04e-14	8.18e-13
cg06438404	0.0328822	0.0788098	1.26107	2.35e-12	1.8e-11
cg06440646	0.115795	0.0414482	-1.48219	1e-09	3.46e-09
cg06457357	0.224536	0.500778	1.15723	1.36e-08	3.85e-08
cg06458239	0.207513	0.458744	1.14449	1.29e-07	3.18e-07
cg06462291	0.230167	0.107017	-1.10484	9.08e-11	4.05e-10
cg06484397	0.0211386	0.117915	2.4798	1.28e-16	4.11e-14
cg06489418	0.422144	0.200772	-1.07218	6.04e-08	1.56e-07
cg06533629	0.0891275	0.317616	1.83334	3.89e-14	9.52e-13
cg06539804	0.0744544	0.391396	2.3942	1.39e-12	1.19e-11
cg06540941	0.13164	0.0504529	-1.38358	4.02e-10	1.51e-09
cg06552050	0.15681	0.0352008	-2.15534	1.14e-12	1.02e-11
cg06554069	0.202657	0.0710267	-1.51261	1.21e-11	7.11e-11
cg06563300	0.173601	0.400294	1.20529	1.53e-11	8.7e-11
cg06598631	0.0313017	0.0754467	1.26922	8.27e-14	1.52e-12
cg06600412	0.0168739	0.0442542	1.39102	7.89e-13	7.76e-12
cg06607866	0.0571765	0.151618	1.40695	8.19e-13	8.01e-12
cg06615861	0.120547	0.0214793	-2.48858	1.4e-16	4.24e-14
cg06616245	0.0840979	0.179116	1.09075	7.24e-14	1.39e-12
cg06622725	0.0156728	0.0591013	1.91492	1.18e-13	1.96e-12
cg06625811	0.0324699	0.0748289	1.20449	3.82e-10	1.44e-09
cg06637893	0.0594926	0.166036	1.48071	6.5e-08	1.67e-07
cg06638966	0.0922771	0.345669	1.90535	1.42e-14	5.36e-13
cg06655089	0.0160843	0.0373828	1.21672	1.93e-12	1.53e-11
cg06657741	0.307403	0.149849	-1.03662	2.58e-07	6.09e-07
cg06659073	0.124538	0.0505392	-1.30111	7.02e-11	3.24e-10
cg06677140	0.230101	0.109302	-1.07394	1.46e-08	4.11e-08
cg06682978	0.14189	0.0594371	-1.25534	5.82e-09	1.76e-08
cg06692957	0.126408	0.0586538	-1.10779	4.04e-13	4.74e-12
cg06713098	0.447302	0.181628	-1.30026	1.53e-12	1.29e-11
cg06719391	0.0770518	0.155196	1.01019	2.31e-07	5.49e-07
cg06722792	0.0603744	0.162398	1.42753	0.000278173	0.000452438
cg06725035	0.044233	0.160287	1.85746	4.07e-16	6.62e-14
cg06725760	0.0809419	0.0256148	-1.65991	3.45e-11	1.76e-10
cg06730468	0.103652	0.0387484	-1.41953	1.37e-10	5.81e-10
cg06731599	0.34657	0.166028	-1.06172	0.00286647	0.00411449
cg06744574	0.147745	0.366365	1.31017	8.18e-05	0.000141341
cg06752594	0.0166283	0.0365243	1.13521	1.16e-12	1.04e-11
cg06780358	0.149739	0.0412186	-1.86109	2.46e-12	1.87e-11
cg06782692	0.171145	0.0496382	-1.78569	3.43e-12	2.47e-11
cg06790324	0.410225	0.132809	-1.62706	1.45e-14	5.42e-13
cg06797533	0.0303138	0.124249	2.03519	0.00164754	0.00243641
cg06816106	0.0787293	0.264692	1.74934	0.00417077	0.0058669
cg06816161	0.0256316	0.0517075	1.01245	1.19e-11	7.01e-11
cg06819200	0.0134202	0.0941172	2.81005	3.37e-14	8.67e-13
cg06840042	0.0269286	0.112976	2.0688	1.61e-13	2.37e-12
cg06869899	0.0382403	0.0183316	-1.06076	3.71e-12	2.63e-11
cg06894381	0.0277938	0.0647757	1.22069	9.05e-15	4.05e-13
cg06901392	0.0297852	0.0694389	1.22115	3.94e-14	9.58e-13
cg06912252	0.187526	0.0851526	-1.13897	6.27e-09	1.88e-08
cg06952117	0.0181684	0.0458171	1.33446	7.28e-14	1.39e-12
cg06952236	0.0418565	0.108239	1.3707	1.26e-14	4.98e-13
cg06953995	0.0748039	0.182037	1.28304	1.5e-12	1.27e-11
cg06963844	0.033967	0.109831	1.69308	5.97e-16	7.82e-14
cg06990298	0.130902	0.0461044	-1.50551	5.06e-11	2.44e-10
cg07008386	0.0613557	0.177133	1.52956	3.54e-06	7.18e-06
cg07013734	0.161843	0.361304	1.15862	1.91e-07	4.59e-07
cg07017374	0.226872	0.499753	1.13934	1.52e-07	3.71e-07
cg07027513	0.0885643	0.191294	1.11099	2.09e-06	4.36e-06
cg07031996	0.0561616	0.125201	1.15659	3.89e-09	1.21e-08
cg07049929	0.0900985	0.0379477	-1.24749	1.43e-10	6.01e-10
cg07054095	0.148325	0.319405	1.10663	2.19e-05	4.03e-05
cg07084161	0.0320232	0.0682929	1.09262	6.29e-15	3.16e-13
cg07091958	0.0368801	0.0835681	1.18011	3.5e-14	8.9e-13
cg07093046	0.0216712	0.0560123	1.36996	1.4e-13	2.19e-12
cg07099627	0.0485609	0.0228606	-1.08693	1.03e-13	1.78e-12
cg07113600	0.0264944	0.0759242	1.51887	1.35e-13	2.12e-12
cg07118243	0.0215083	0.051778	1.26744	9.39e-14	1.66e-12
cg07122126	0.0216383	0.0480158	1.14992	1.27e-13	2.05e-12
cg07123069	0.408476	0.201643	-1.01845	5.19e-12	3.49e-11
cg07128330	0.0289996	0.0624113	1.10578	4.69e-13	5.29e-12
cg07143898	0.126201	0.31486	1.31898	0.0019742	0.00289259
cg07172256	0.0263071	0.0938158	1.83438	2.36e-10	9.42e-10
cg07186707	0.0539809	0.0221731	-1.28364	1.06e-10	4.63e-10
cg07190485	0.0237503	0.0868047	1.86983	4.71e-08	1.23e-07
cg07197823	0.27101	0.134676	-1.00885	1.88e-06	3.96e-06
cg07200280	0.058697	0.320429	2.44865	2.04e-09	6.65e-09
cg07211259	0.081913	0.187458	1.1944	6.76e-06	1.32e-05
cg07215749	0.0350479	0.0987347	1.49423	1.48e-13	2.27e-12
cg07236943	0.085062	0.2172	1.35244	5.14e-05	9.09e-05
cg07237939	0.391591	0.103409	-1.92098	6.48e-15	3.24e-13
cg07243932	0.0155909	0.0397966	1.35194	7.42e-12	4.7e-11
cg07246225	0.0720237	0.218073	1.59827	0.000286962	0.000465938
cg07265622	0.0631199	0.0240699	-1.39086	8.64e-12	5.34e-11
cg07271268	0.0164878	0.0367749	1.15733	1.58e-13	2.35e-12
cg07273415	0.0364086	0.0874367	1.26396	1.27e-12	1.11e-11
cg07281688	0.0140453	0.0371244	1.40228	8.6e-14	1.56e-12
cg07294541	0.0484545	0.108007	1.15642	0.00429743	0.00603658
cg07297906	0.478267	0.230062	-1.0558	2.31e-09	7.46e-09
cg07309102	0.363486	0.0334064	-3.44371	1.25e-16	4.11e-14
cg07311845	0.234759	0.113537	-1.04802	1.64e-07	3.97e-07
cg07312445	0.223674	0.0971096	-1.20371	8.57e-09	2.52e-08
cg07315445	0.0273192	0.0719152	1.39638	8.41e-14	1.53e-12
cg07347137	0.0318253	0.0781854	1.29672	0.000185701	0.000307934
cg07356753	0.0291338	0.112049	1.94336	5.31e-13	5.8e-12
cg07371290	0.0246478	0.0770034	1.64346	2.21e-16	5.02e-14
cg07374145	0.0134328	0.039302	1.54884	1.33e-12	1.16e-11
cg07380959	0.110344	0.3921	1.82921	8.77e-13	8.44e-12
cg07422345	0.311882	0.0523359	-2.57513	2.33e-16	5.02e-14
cg07433344	0.0173453	0.0518288	1.57921	3.25e-14	8.46e-13
cg07435592	0.114793	0.250179	1.12393	5.35e-10	1.95e-09
cg07440414	0.0362452	0.0764009	1.0758	7.02e-12	4.48e-11
cg07441272	0.0588736	0.255533	2.11781	0.000589646	0.00092077
cg07448460	0.034131	0.070873	1.05415	1.04e-08	3e-08
cg07448856	0.0282928	0.0133708	-1.08135	1.32e-12	1.15e-11
cg07452799	0.380579	0.134487	-1.50073	1.45e-15	1.27e-13
cg07461318	0.0405235	0.0948007	1.22614	2.21e-05	4.07e-05
cg07473175	0.0313365	0.134167	2.09811	2.11e-11	1.14e-10
cg07479491	0.0644387	0.237418	1.88143	3.54e-08	9.46e-08
cg07494047	0.0472207	0.105167	1.15519	0.000235858	0.000386658
cg07494518	0.111108	0.222756	1.00349	1.94e-05	3.61e-05
cg07496861	0.0227753	0.0738993	1.69809	1.31e-14	5.1e-13
cg07507271	0.0223994	0.0752456	1.74815	5.76e-14	1.21e-12
cg07536920	0.040714	0.205297	2.33412	6.05e-09	1.82e-08
cg07537523	0.0536065	0.135103	1.33358	7.4e-05	0.000128408
cg07540118	0.0912799	0.293046	1.68276	0.00108961	0.0016472
cg07560096	0.24438	0.0846849	-1.52895	5.97e-16	7.82e-14
cg07567107	0.0158172	0.0560492	1.8252	5.79e-13	6.18e-12
cg07572341	0.288624	0.0938187	-1.62124	5.11e-16	7.31e-14
cg07581365	0.0322978	0.0709566	1.1355	4.85e-14	1.08e-12
cg07590705	0.0269629	0.0702863	1.38227	9.72e-12	5.89e-11
cg07595113	0.102766	0.0364701	-1.49458	6.43e-12	4.17e-11
cg07596494	0.0454031	0.109108	1.26489	2.56e-08	6.97e-08
cg07636178	0.0315775	0.19073	2.59456	0.00126101	0.00188991
cg07638871	0.0394098	0.134599	1.77204	3.06e-13	3.85e-12
cg07642638	0.155769	0.334157	1.10112	9.67e-12	5.86e-11
cg07652213	0.0730038	0.0212346	-1.78155	1.73e-11	9.67e-11
cg07660236	0.201329	0.47819	1.24803	6.73e-14	1.33e-12
cg07663789	0.127793	0.506487	1.98671	1.18e-11	6.98e-11
cg07671949	0.167077	0.541094	1.69537	1.78e-16	4.58e-14
cg07681084	0.0464014	0.0181419	-1.35484	3.38e-11	1.73e-10
cg07684150	0.0166125	0.0349841	1.07443	2.99e-14	8.07e-13
cg07690018	0.0515934	0.147541	1.51586	2.14e-05	3.96e-05
cg07694025	0.140043	0.355185	1.3427	9.04e-10	3.16e-09
cg07699440	0.0201664	0.0454543	1.17246	7.95e-10	2.81e-09
cg07706362	0.0830577	0.170134	1.03448	0.00228611	0.00332384
cg07710481	0.139843	0.421086	1.5903	1.13e-09	3.86e-09
cg07715387	0.0266563	0.0589059	1.14394	1.54e-12	1.29e-11
cg07730329	0.267625	0.667774	1.31915	3.09e-17	2.58e-14
cg07736705	0.0308262	0.0791984	1.36131	1.32e-14	5.12e-13
cg07744166	0.0879322	0.233858	1.41117	0.000608996	0.000949581
cg07745434	0.239513	0.112883	-1.08528	1.26e-10	5.39e-10
cg07748540	0.0649959	0.376261	2.53331	8.2e-09	2.42e-08
cg07753583	0.154324	0.0734094	-1.07193	1.27e-13	2.05e-12
cg07757386	0.0294924	0.0649709	1.13945	1.93e-14	6.47e-13
cg07775501	0.0182881	0.0572113	1.6454	3.42e-14	8.76e-13
cg07775675	0.0424196	0.12374	1.54451	6.82e-15	3.33e-13
cg07789083	0.383458	0.110371	-1.79671	2.02e-15	1.6e-13
cg07799947	0.449136	0.110817	-2.01898	3.55e-17	2.61e-14
cg07808960	0.0162641	0.032796	1.01183	6.14e-13	6.44e-12
cg07811498	0.0352695	0.0839525	1.25115	2.51e-12	1.91e-11
cg07816442	0.0241162	0.0550819	1.19158	1.81e-14	6.19e-13
cg07817783	0.0243434	0.0539356	1.14771	2.37e-07	5.61e-07
cg07819926	0.0392441	0.0169906	-1.20774	6.93e-12	4.44e-11
cg07845390	0.158767	0.332649	1.06709	9.84e-06	1.89e-05
cg07850604	0.107663	0.365378	1.76287	1.64e-07	3.97e-07
cg07889201	0.0744235	0.168582	1.17962	1.96e-10	7.96e-10
cg07895149	0.0395249	0.15206	1.94381	6.85e-05	0.000119445
cg07896225	0.0164346	0.0452117	1.45996	1.25e-13	2.03e-12
cg07897837	0.0178477	0.0439839	1.30123	1.39e-12	1.19e-11
cg07900766	0.0321413	0.133907	2.05874	6.61e-07	1.48e-06
cg07909527	0.0111149	0.0372246	1.74376	6.33e-13	6.6e-12
cg07912181	0.0130396	0.0310084	1.24976	1.4e-06	3.01e-06
cg07919162	0.0322542	0.0881905	1.45114	7.96e-16	9.11e-14
cg07935151	0.049277	0.0233607	-1.07683	2.15e-11	1.16e-10
cg07989514	0.0221677	0.0464373	1.06683	8.06e-13	7.91e-12
cg07990939	0.0205389	0.0523627	1.35018	4.36e-14	1.02e-12
cg08003150	0.138321	0.301658	1.12489	0.00459262	0.00642197
cg08003742	0.150293	0.0735443	-1.03109	7.52e-15	3.58e-13
cg08009622	0.174488	0.44787	1.35995	6.72e-13	6.89e-12
cg08012454	0.0287356	0.0724144	1.33344	3.13e-14	8.26e-13
cg08026144	0.11931	0.0542049	-1.13822	1.78e-13	2.55e-12
cg08027001	0.0269049	0.0562939	1.06511	1.59e-12	1.32e-11
cg08040428	0.197335	0.0846305	-1.2214	2.29e-14	6.98e-13
cg08047907	0.14849	0.379203	1.35261	4.54e-06	9.08e-06
cg08064891	0.0316465	0.0782732	1.30647	1.65e-14	5.92e-13
cg08090640	0.137799	0.304238	1.14263	4.83e-10	1.78e-09
cg08093278	0.0146142	0.0307014	1.07093	8.55e-14	1.55e-12
cg08097755	0.112354	0.356491	1.66582	3.51e-10	1.34e-09
cg08113913	0.0266957	0.0589767	1.14354	0.000224649	0.00036931
cg08115510	0.0805946	0.0330706	-1.28513	6.81e-16	8.38e-14
cg08132931	0.138523	0.331573	1.2592	2.49e-06	5.15e-06
cg08141873	0.13428	0.276204	1.04049	1.65e-11	9.26e-11
cg08151281	0.0355519	0.0722741	1.02355	5.36e-14	1.15e-12
cg08169325	0.0330862	0.128357	1.95586	1.31e-12	1.14e-11
cg08174003	0.0468955	0.0947444	1.01459	3.79e-10	1.43e-09
cg08190044	0.121224	0.44334	1.87074	6.09e-08	1.57e-07
cg08207256	0.187306	0.0613278	-1.61079	1.62e-11	9.11e-11
cg08209724	0.051389	0.107465	1.06433	0.00361206	0.00512415
cg08223748	0.0519912	0.231691	2.15586	6.12e-08	1.58e-07
cg08228917	0.0586824	0.240655	2.03596	1.33e-08	3.79e-08
cg08260959	0.132076	0.44343	1.74734	7.49e-09	2.22e-08
cg08261666	0.056774	0.0244254	-1.21685	7.23e-11	3.32e-10
cg08269321	0.0867178	0.19797	1.19088	0.000524909	0.000824305
cg08287471	0.128609	0.0551739	-1.22093	7.7e-11	3.51e-10
cg08303146	0.0623473	0.0225772	-1.46546	1.84e-12	1.47e-11
cg08317263	0.0382345	0.149378	1.96602	1.45e-11	8.29e-11
cg08331313	0.184808	0.463895	1.32777	1.7e-15	1.41e-13
cg08342270	0.141262	0.0581349	-1.2809	3.63e-12	2.59e-11
cg08347423	0.0299092	0.068031	1.1856	9.29e-14	1.65e-12
cg08360728	0.286987	0.0654464	-2.1326	4.28e-13	4.96e-12
cg08367026	0.0222257	0.0446144	1.00528	8.02e-15	3.73e-13
cg08373610	0.0932871	0.244461	1.38985	3.43e-10	1.31e-09
cg08388746	0.116006	0.413542	1.83384	1.44e-13	2.23e-12
cg08390021	0.0185423	0.0648851	1.80707	1.54e-11	8.73e-11
cg08418747	0.0175478	0.0561962	1.67918	5.2e-13	5.73e-12
cg08434547	0.0291127	0.0634946	1.12499	2.56e-13	3.35e-12
cg08441546	0.0424672	0.103623	1.28692	1.24e-15	1.17e-13
cg08445039	0.336266	0.167789	-1.00296	8.11e-15	3.74e-13
cg08448040	0.0343753	0.0700956	1.02795	5.69e-12	3.75e-11
cg08453968	0.0230536	0.0670412	1.54005	4.57e-15	2.7e-13
cg08473533	0.0319414	0.083359	1.38391	2.24e-13	3.03e-12
cg08487038	0.0292757	0.0828999	1.50167	3.08e-14	8.19e-13
cg08525207	0.0306242	0.0658311	1.1041	2.3e-08	6.32e-08
cg08535091	0.0126676	0.0337931	1.41559	3.27e-14	8.48e-13
cg08537652	0.176457	0.063441	-1.47583	2.22e-10	8.93e-10
cg08550026	0.0699746	0.152971	1.12835	1.83e-11	1.01e-10
cg08560942	0.033761	0.148456	2.13661	3.85e-14	9.43e-13
cg08570275	0.0442461	0.124271	1.48986	3.31e-05	5.99e-05
cg08578305	0.0713892	0.0222249	-1.68353	1.26e-11	7.35e-11
cg08578734	0.13752	0.421217	1.61493	1.18e-09	4.03e-09
cg08590939	0.036598	0.144689	1.98312	1.11e-12	1e-11
cg08596642	0.026036	0.0644437	1.30753	1.39e-14	5.29e-13
cg08612601	0.0313467	0.071405	1.18771	9.86e-15	4.31e-13
cg08635242	0.0767083	0.0342409	-1.16366	9.53e-11	4.22e-10
cg08653874	0.0354018	0.0172676	-1.03576	5.98e-11	2.81e-10
cg08668790	0.304294	0.63763	1.06725	5.64e-15	3.05e-13
cg08675664	0.252496	0.125301	-1.01087	2.32e-13	3.13e-12
cg08682341	0.0762919	0.0342481	-1.15551	1.17e-12	1.04e-11
cg08687958	0.0245465	0.0523231	1.09193	1.89e-12	1.5e-11
cg08693206	0.0238943	0.0570372	1.25524	3.43e-13	4.21e-12
cg08696890	0.039089	0.154992	1.98736	5.24e-12	3.52e-11
cg08697285	0.0877898	0.0416396	-1.0761	6.01e-11	2.82e-10
cg08701609	0.0347944	0.0958102	1.46132	1.78e-13	2.55e-12
cg08703971	0.0447068	0.0894817	1.0011	1.08e-12	9.86e-12
cg08708323	0.0384763	0.0807922	1.07025	4.98e-14	1.1e-12
cg08717396	0.056025	0.133114	1.24852	0.00295655	0.00423711
cg08733315	0.0174994	0.0388513	1.15066	3.1e-13	3.88e-12
cg08747377	0.236529	0.482288	1.02788	2.46e-10	9.75e-10
cg08747889	0.0826304	0.202387	1.29237	5.72e-09	1.73e-08
cg08763433	0.0115184	0.0321953	1.48291	4.12e-14	9.84e-13
cg08768421	0.360602	0.138536	-1.38014	6.74e-15	3.33e-13
cg08770869	0.0310888	0.106052	1.77031	8.83e-09	2.59e-08
cg08793459	0.0387584	0.100327	1.37214	4.24e-07	9.73e-07
cg08797471	0.520279	0.146106	-1.83227	6.89e-18	2.58e-14
cg08798116	0.46527	0.177455	-1.39062	1.42e-09	4.78e-09
cg08798523	0.0223731	0.0530061	1.2444	7.2e-14	1.39e-12
cg08813236	0.0316621	0.0706788	1.15852	3.08e-14	8.19e-13
cg08815652	0.32907	0.0761678	-2.11114	1.92e-17	2.58e-14
cg08826863	0.057295	0.0244965	-1.22583	6.94e-12	4.45e-11
cg08831348	0.122744	0.047878	-1.35822	1.03e-10	4.52e-10
cg08853659	0.138651	0.346211	1.32019	0.000613923	0.000956596
cg08866753	0.0193873	0.0396029	1.03049	1.99e-13	2.77e-12
cg08871016	0.0452972	0.101916	1.16989	1.08e-08	3.11e-08
cg08876591	0.0508104	0.158597	1.64217	6.87e-12	4.41e-11
cg08893585	0.191098	0.0628214	-1.60499	5.03e-13	5.58e-12
cg08899626	0.178944	0.413592	1.2087	5.87e-12	3.85e-11
cg08900043	0.354243	0.172676	-1.03667	1.1e-12	9.98e-12
cg08905118	0.17833	0.0812289	-1.13449	2.46e-07	5.83e-07
cg08908355	0.102268	0.0400267	-1.35332	4.63e-12	3.17e-11
cg08949296	0.310156	0.0865994	-1.84056	6.84e-12	4.39e-11
cg08965337	0.303216	0.136826	-1.148	3.31e-08	8.88e-08
cg08993172	0.0841974	0.201554	1.25932	8.8e-10	3.08e-09
cg08995424	0.0920595	0.274865	1.57809	2.53e-06	5.24e-06
cg08999486	0.15401	0.028723	-2.42275	6.19e-16	8e-14
cg09002165	0.032085	0.0152083	-1.07704	4.42e-11	2.17e-10
cg09009111	0.126479	0.253519	1.00319	0.00183336	0.0026949
cg09009259	0.0405454	0.104402	1.36454	2.37e-12	1.82e-11
cg09010998	0.0425393	0.184383	2.11584	1.66e-07	4.02e-07
cg09014354	0.180506	0.380173	1.07461	1.28e-08	3.64e-08
cg09017174	0.0967653	0.211129	1.12557	1.06e-07	2.65e-07
cg09018810	0.323975	0.151525	-1.09632	1.44e-06	3.08e-06
cg09020461	0.0167637	0.0424204	1.33942	5.54e-14	1.17e-12
cg09025324	0.129069	0.377881	1.54979	6.04e-15	3.15e-13
cg09038885	0.101871	0.247555	1.281	9.61e-06	1.85e-05
cg09045681	0.0456111	0.117893	1.37002	0.00012273	0.000207848
cg09052983	0.150169	0.0651459	-1.20484	1.48e-13	2.26e-12
cg09067967	0.206794	0.0837751	-1.3036	9.86e-11	4.35e-10
cg09079275	0.165269	0.384221	1.21712	2.82e-10	1.1e-09
cg09087966	0.0184648	0.0449651	1.28403	1.5e-14	5.54e-13
cg09114799	0.108737	0.0427027	-1.34845	9e-12	5.52e-11
cg09119665	0.0413797	0.126437	1.61142	2.8e-10	1.1e-09
cg09119967	0.236601	0.474287	1.0033	2.05e-10	8.3e-10
cg09128050	0.0261864	0.0735805	1.4905	1.86e-13	2.63e-12
cg09134747	0.227117	0.0913141	-1.31453	4.45e-09	1.37e-08
cg09144786	0.3088	0.135951	-1.18358	0.0017885	0.00263302
cg09147213	0.048372	0.111654	1.20679	2.91e-14	7.94e-13
cg09149294	0.137085	0.0534405	-1.35906	9.91e-11	4.37e-10
cg09156233	0.473905	0.21995	-1.10742	8.72e-09	2.56e-08
cg09163317	0.0412643	0.0936155	1.18185	1e-09	3.47e-09
cg09169283	0.0813386	0.184248	1.17964	7.92e-10	2.8e-09
cg09175724	0.0187275	0.0424502	1.18061	1.9e-13	2.68e-12
cg09185773	0.0712983	0.173069	1.27941	0.00351214	0.00499087
cg09189322	0.0243602	0.0518798	1.09065	5.15e-14	1.12e-12
cg09203961	0.0160188	0.0356658	1.15478	3.52e-12	2.52e-11
cg09215553	0.0348755	0.0173315	-1.00881	1.73e-11	9.64e-11
cg09227136	0.0141413	0.0291606	1.04411	3.11e-14	8.24e-13
cg09227563	0.10653	0.217974	1.03289	6.94e-08	1.78e-07
cg09229960	0.415179	0.194198	-1.0962	3.75e-08	9.97e-08
cg09251995	0.0172545	0.0446775	1.37258	1.19e-13	1.96e-12
cg09263755	0.0402098	0.122618	1.60856	1.59e-08	4.47e-08
cg09272869	0.0340573	0.0780681	1.19677	2.6e-13	3.4e-12
cg09276883	0.0679587	0.141617	1.05926	3.09e-07	7.22e-07
cg09297361	0.0387189	0.100667	1.37848	1.14e-05	2.17e-05
cg09306186	0.0264768	0.0589838	1.15559	8.25e-10	2.9e-09
cg09311052	0.0203722	0.0784566	1.94529	7.56e-13	7.49e-12
cg09381701	0.169139	0.0411333	-2.03983	1.26e-16	4.11e-14
cg09400966	0.0231076	0.0636277	1.46129	2.15e-08	5.94e-08
cg09405612	0.0576323	0.295461	2.35802	4.43e-05	7.9e-05
cg09412715	0.0480773	0.0214745	-1.16273	7.37e-11	3.37e-10
cg09418283	0.039813	0.0178636	-1.15622	5.29e-15	2.94e-13
cg09423836	0.036768	0.0759397	1.0464	1.48e-10	6.19e-10
cg09430689	0.014028	0.0577855	2.0424	7.2e-13	7.21e-12
cg09450020	0.168396	0.0306603	-2.45742	2.15e-15	1.66e-13
cg09453737	0.0334751	0.0679221	1.02079	0.000431134	0.000683796
cg09459044	0.0695937	0.0306875	-1.18131	2.69e-11	1.42e-10
cg09459188	0.0240643	0.049526	1.04129	1.29e-10	5.5e-10
cg09462826	0.0564684	0.22223	1.97654	3.29e-14	8.51e-13
cg09470640	0.0908115	0.220894	1.28241	0.0043771	0.00613989
cg09478597	0.0159795	0.0467152	1.54767	2.35e-12	1.8e-11
cg09479015	0.0434592	0.234306	2.43066	8.8e-10	3.08e-09
cg09479906	0.0364614	0.0803943	1.14072	8.19e-13	8.01e-12
cg09486567	0.116246	0.0394752	-1.55816	6.89e-14	1.34e-12
cg09507928	0.0208328	0.0746596	1.84147	5.9e-12	3.87e-11
cg09537031	0.124935	0.051964	-1.26559	1.71e-13	2.48e-12
cg09576882	0.122393	0.0471828	-1.37519	7.34e-11	3.36e-10
cg09581098	0.241733	0.119176	-1.02032	4.13e-07	9.49e-07
cg09628601	0.080049	0.279161	1.80214	5.03e-05	8.9e-05
cg09630404	0.0889695	0.200191	1.17	7.31e-08	1.87e-07
cg09635067	0.027924	0.0765603	1.45509	8.64e-10	3.03e-09
cg09644722	0.153388	0.0700619	-1.13049	2.5e-10	9.91e-10
cg09645888	0.131854	0.0573026	-1.20227	1.11e-12	1e-11
cg09669099	0.104665	0.0448861	-1.22144	9.53e-11	4.22e-10
cg09685104	0.013789	0.0341122	1.30677	1.73e-14	6.03e-13
cg09712527	0.0158325	0.0738409	2.22153	3.18e-12	2.31e-11
cg09715672	0.340731	0.165103	-1.04526	1.14e-14	4.67e-13
cg09722397	0.0930651	0.211457	1.18406	6.36e-05	0.000111291
cg09725013	0.0158109	0.0559805	1.824	1.73e-13	2.5e-12
cg09726469	0.0339943	0.0820319	1.27089	4.46e-14	1.03e-12
cg09730017	0.0253409	0.051096	1.01174	2.83e-10	1.11e-09
cg09735905	0.0180354	0.0552772	1.61586	9.66e-14	1.7e-12
cg09736162	0.362228	0.114482	-1.66178	1.45e-12	1.23e-11
cg09750385	0.061047	0.166376	1.44646	0.00108681	0.00164321
cg09752703	0.0310093	0.0672476	1.11678	2.69e-12	2.02e-11
cg09759260	0.0790565	0.0335781	-1.23536	5.9e-16	7.82e-14
cg09761310	0.0632225	0.0297171	-1.08914	9.45e-13	8.89e-12
cg09770154	0.0153121	0.051595	1.75256	2.22e-14	6.92e-13
cg09781054	0.0731619	0.0362428	-1.0134	1.52e-12	1.28e-11
cg09787254	0.0730564	0.024709	-1.56397	2.33e-11	1.25e-10
cg09806934	0.0756334	0.0353511	-1.09727	7.77e-05	0.00013457
cg09831553	0.0331387	0.0950872	1.52073	9.33e-12	5.69e-11
cg09847234	0.151609	0.0480069	-1.65905	8.87e-13	8.5e-12
cg09867835	0.179523	0.0862241	-1.05801	6.13e-09	1.84e-08
cg09879099	0.161473	0.0659961	-1.29084	1.41e-11	8.08e-11
cg09881855	0.0750127	0.266036	1.82642	1.4e-07	3.44e-07
cg09890046	0.0155445	0.0317279	1.02934	5.57e-13	6.02e-12
cg09891761	0.0305457	0.0678025	1.15037	2.3e-13	3.11e-12
cg09892390	0.0457037	0.0199021	-1.19939	5.06e-11	2.44e-10
cg09906488	0.0324459	0.113122	1.80177	8.53e-09	2.51e-08
cg09923855	0.367843	0.162544	-1.17826	4.19e-05	7.49e-05
cg09944147	0.256142	0.050608	-2.33951	3.85e-13	4.59e-12
cg09954385	0.248771	0.0645696	-1.94589	6.13e-17	2.99e-14
cg09979256	0.0794495	0.33421	2.07264	1.04e-05	2e-05
cg09997760	0.0377654	0.165091	2.12813	0.00181979	0.00267614
cg10006582	0.0283453	0.0697194	1.29845	1.54e-12	1.29e-11
cg10014190	0.0205892	0.0445457	1.1134	4.4e-13	5.06e-12
cg10014293	0.0858889	0.18249	1.08728	1.62e-09	5.4e-09
cg10027114	0.0348168	0.157128	2.17408	6.89e-07	1.54e-06
cg10035303	0.175771	0.0508495	-1.7894	7.35e-12	4.66e-11
cg10038259	0.0242354	0.0514892	1.08715	4.44e-12	3.06e-11
cg10040059	0.0927415	0.0413902	-1.16393	3.93e-10	1.48e-09
cg10043101	0.0195582	0.0582228	1.57381	4.31e-07	9.87e-07
cg10061247	0.0252437	0.057014	1.17539	7.32e-13	7.28e-12
cg10069638	0.0918089	0.0384263	-1.25654	5.25e-10	1.92e-09
cg10084993	0.146528	0.31337	1.09669	2.87e-13	3.65e-12
cg10089324	0.13762	0.0551201	-1.32004	2.14e-11	1.16e-10
cg10095719	0.209961	0.0928069	-1.17782	1.96e-12	1.55e-11
cg10125119	0.0680389	0.152561	1.16495	1.5e-13	2.28e-12
cg10126874	0.152101	0.0200835	-2.92094	4.49e-17	2.73e-14
cg10145369	0.0155259	0.0510792	1.71806	6.66e-14	1.32e-12
cg10148280	0.108151	0.258156	1.2552	1.95e-08	5.4e-08
cg10158080	0.0551022	0.327194	2.56996	1.43e-11	8.22e-11
cg10158181	0.0167194	0.0517269	1.62939	1.39e-14	5.29e-13
cg10167296	0.0242529	0.0693236	1.51519	1.08e-05	2.06e-05
cg10171125	0.0749646	0.175637	1.22832	6.13e-11	2.87e-10
cg10183248	0.035527	0.118029	1.73215	6.74e-15	3.33e-13
cg10211788	0.0234984	0.0554923	1.23972	3.22e-13	3.99e-12
cg10237911	0.231872	0.0672793	-1.7851	1.74e-10	7.16e-10
cg10240853	0.098808	0.271803	1.45986	7.82e-14	1.47e-12
cg10244047	0.0979299	0.262929	1.42485	3.07e-08	8.29e-08
cg10250107	0.344717	0.0949226	-1.86059	3.39e-16	6e-14
cg10266490	0.212723	0.455302	1.09785	1.27e-14	4.99e-13
cg10273210	0.0392191	0.0845827	1.10881	3.05e-10	1.18e-09
cg10298815	0.173046	0.421462	1.28424	5.51e-13	5.98e-12
cg10301990	0.037927	0.0797879	1.07295	6.56e-11	3.05e-10
cg10303842	0.175514	0.376285	1.10024	1.08e-07	2.7e-07
cg10313675	0.0176638	0.0580709	1.71702	1.56e-12	1.3e-11
cg10316635	0.201025	0.040528	-2.31039	6.27e-16	8e-14
cg10319505	0.255872	0.0376319	-2.7654	3.33e-17	2.61e-14
cg10338338	0.0643024	0.238958	1.89381	1.9e-16	4.58e-14
cg10348863	0.0260672	0.0624344	1.2601	1.1e-14	4.57e-13
cg10373645	0.034806	0.0804294	1.20839	2.16e-12	1.68e-11
cg10377451	0.01695	0.0362108	1.09513	2.81e-13	3.6e-12
cg10383839	0.0118979	0.0457624	1.94346	2.65e-13	3.44e-12
cg10409799	0.0493379	0.0236445	-1.06119	3.55e-11	1.8e-10
cg10442358	0.0477952	0.0229583	-1.05785	1.16e-12	1.04e-11
cg10444350	0.0261926	0.0525123	1.0035	5.07e-14	1.11e-12
cg10450322	0.0490959	0.152021	1.6306	1.72e-14	6.03e-13
cg10452522	0.0423794	0.126467	1.57733	9.45e-14	1.67e-12
cg10455133	0.25945	0.0996165	-1.381	0.000120201	0.000203807
cg10464585	0.161348	0.0524501	-1.62116	9.45e-13	8.89e-12
cg10473004	0.0278012	0.0756578	1.44434	1.11e-13	1.87e-12
cg10479325	0.0401418	0.0154132	-1.38094	1.08e-10	4.7e-10
cg10480741	0.0208324	0.0417839	1.00412	8.06e-15	3.73e-13
cg10484485	0.0273056	0.0641347	1.23191	4.77e-13	5.35e-12
cg10484958	0.145645	0.503236	1.78878	2.42e-16	5.02e-14
cg10501065	0.0846571	0.229542	1.43906	1.09e-13	1.85e-12
cg10523820	0.0300722	0.0992938	1.72327	1.17e-10	5.03e-10
cg10530281	0.201681	0.0911585	-1.14562	9.56e-10	3.32e-09
cg10537269	0.20041	0.0762231	-1.39466	1.82e-11	1.01e-10
cg10560144	0.363669	0.155031	-1.23007	2.37e-08	6.5e-08
cg10573763	0.0229217	0.0502043	1.1311	1.81e-10	7.44e-10
cg10581256	0.0170264	0.0357946	1.07197	8.96e-13	8.57e-12
cg10601168	0.176164	0.0570575	-1.62643	1.71e-11	9.56e-11
cg10634551	0.108451	0.232397	1.09955	1.92e-07	4.63e-07
cg10665018	0.138071	0.0410218	-1.75095	2.63e-11	1.39e-10
cg10681725	0.040197	0.0864513	1.1048	9.26e-15	4.1e-13
cg10682057	0.0186421	0.0559755	1.58623	3.48e-14	8.87e-13
cg10689889	0.0379512	0.0866575	1.19118	1.83e-05	3.41e-05
cg10705951	0.0228587	0.0894407	1.96819	5.39e-14	1.15e-12
cg10708793	0.0232006	0.100541	2.11555	1.08e-14	4.52e-13
cg10708905	0.421127	0.121748	-1.79036	9.18e-16	9.63e-14
cg10713320	0.0826029	0.0297789	-1.4719	3.38e-10	1.3e-09
cg10753582	0.038636	0.104244	1.43195	1.77e-14	6.1e-13
cg10764357	0.0957029	0.31878	1.73593	7.25e-10	2.58e-09
cg10777851	0.0971766	0.339046	1.8028	1.04e-10	4.56e-10
cg10778619	0.0358089	0.132874	1.89167	2.58e-07	6.09e-07
cg10784030	0.0743431	0.230098	1.62998	4.96e-07	1.13e-06
cg10786622	0.0366325	0.112101	1.6136	2.57e-14	7.38e-13
cg10791955	0.0200075	0.0511501	1.3542	2.14e-13	2.93e-12
cg10798171	0.336076	0.135377	-1.3118	7.44e-14	1.41e-12
cg10810921	0.281043	0.065022	-2.11179	9.25e-13	8.77e-12
cg10830758	0.0658823	0.0220629	-1.57827	4e-10	1.5e-09
cg10833014	0.0283921	0.0582754	1.0374	2.96e-14	8.01e-13
cg10833576	0.0228561	0.0645668	1.49822	8.49e-15	3.85e-13
cg10861751	0.282533	0.61041	1.11136	2.33e-11	1.25e-10
cg10872212	0.123222	0.284905	1.20922	7.65e-12	4.82e-11
cg10881306	0.246715	0.0446488	-2.46615	6.6e-17	3.15e-14
cg10883303	0.419182	0.203887	-1.0398	4.92e-10	1.81e-09
cg10912268	0.0588239	0.028919	-1.02438	1.67e-12	1.38e-11
cg10922622	0.0286728	0.0594774	1.05266	2.2e-11	1.18e-10
cg10935550	0.0179057	0.0366456	1.03322	7.42e-12	4.7e-11
cg10936230	0.0548075	0.113632	1.05193	1.97e-13	2.75e-12
cg10947146	0.0773776	0.273857	1.82344	5.93e-05	0.000104041
cg10949322	0.0380449	0.0170505	-1.15789	3.13e-12	2.29e-11
cg10960946	0.0137681	0.0304042	1.14294	3.89e-12	2.74e-11
cg10962407	0.0191074	0.0391172	1.03367	6.06e-10	2.19e-09
cg10968649	0.018605	0.0375311	1.0124	7.76e-13	7.66e-12
cg10971790	0.0348381	0.251438	2.85147	2.07e-12	1.62e-11
cg10983208	0.119807	0.312631	1.38374	6.9e-10	2.47e-09
cg11009596	0.0195331	0.042476	1.12073	4.07e-12	2.85e-11
cg11012046	0.220893	0.0532139	-2.05347	8.39e-15	3.82e-13
cg11018904	0.0758193	0.0356175	-1.08998	5.28e-13	5.78e-12
cg11025793	0.0966937	0.207161	1.09926	4.66e-11	2.27e-10
cg11035216	0.0145772	0.0331617	1.18581	2.06e-13	2.85e-12
cg11037818	0.110741	0.049967	-1.14814	1.48e-11	8.44e-11
cg11050116	0.0199064	0.0429778	1.11036	8e-14	1.49e-12
cg11051843	0.399858	0.0776287	-2.36483	3.78e-16	6.32e-14
cg11062095	0.0705003	0.159443	1.17734	2.28e-12	1.76e-11
cg11063988	0.0139012	0.0296609	1.09335	2.91e-12	2.16e-11
cg11070941	0.0285015	0.136824	2.26321	2.28e-14	6.98e-13
cg11074746	0.0193669	0.0516449	1.41503	8.74e-14	1.58e-12
cg11107205	0.0278739	0.0581563	1.06102	3.09e-14	8.22e-13
cg11119596	0.0713703	0.199318	1.48168	6.44e-13	6.65e-12
cg11141013	0.0306785	0.0130562	-1.23249	6.35e-12	4.13e-11
cg11154798	0.230707	0.0357478	-2.69014	3.87e-16	6.42e-14
cg11166252	0.0305754	0.156931	2.35968	6.17e-13	6.47e-12
cg11171719	0.406932	0.109874	-1.88894	2.13e-15	1.66e-13
cg11172299	0.0167034	0.042134	1.33484	4.57e-13	5.2e-12
cg11185569	0.104698	0.0381181	-1.45768	3.88e-11	1.94e-10
cg11221508	0.0326858	0.0836528	1.35575	3.03e-13	3.82e-12
cg11243196	0.158796	0.391111	1.3004	2.48e-05	4.55e-05
cg11251858	0.125745	0.355961	1.50122	1.03e-12	9.49e-12
cg11255163	0.290077	0.094174	-1.62304	4.96e-15	2.86e-13
cg11260422	0.317512	0.0871663	-1.86497	1.5e-16	4.37e-14
cg11262815	0.0720701	0.247641	1.78078	6.11e-10	2.21e-09
cg11286618	0.0386615	0.101072	1.38642	4.15e-13	4.85e-12
cg11296937	0.308381	0.134762	-1.1943	4.42e-12	3.05e-11
cg11303749	0.0279816	0.0663175	1.24491	1.2e-13	1.98e-12
cg11316784	0.0223413	0.0459974	1.04184	1.3e-15	1.21e-13
cg11329235	0.0154755	0.0332587	1.10375	4.12e-14	9.84e-13
cg11337525	0.0321068	0.0718951	1.16302	4.35e-11	2.14e-10
cg11368509	0.090247	0.0280088	-1.688	5.53e-11	2.63e-10
cg11368578	0.0553644	0.120901	1.1268	1.36e-11	7.89e-11
cg11371160	0.355134	0.159789	-1.1522	2.01e-06	4.22e-06
cg11373429	0.0824032	0.258457	1.64915	0.000178819	0.000297285
cg11393453	0.26911	0.108041	-1.31661	1.55e-08	4.35e-08
cg11407345	0.20213	0.0566271	-1.83572	4.44e-12	3.06e-11
cg11414046	0.0229209	0.0561939	1.29375	2.72e-14	7.59e-13
cg11422541	0.104494	0.028427	-1.87809	2.42e-16	5.02e-14
cg11434468	0.0252545	0.153107	2.59993	9.57e-05	0.000164143
cg11450001	0.0466806	0.137114	1.55448	3.2e-11	1.65e-10
cg11460029	0.152236	0.313115	1.04039	0.000577064	0.000901755
cg11462865	0.398579	0.133068	-1.5827	6.3e-14	1.27e-12
cg11473104	0.42327	0.0922114	-2.19856	2.69e-13	3.49e-12
cg11476211	0.0241556	0.0832006	1.78424	4.52e-08	1.19e-07
cg11485602	0.0212704	0.0505402	1.24858	3.57e-13	4.32e-12
cg11487705	0.0257133	0.0791356	1.62181	8.53e-08	2.15e-07
cg11489580	0.0643392	0.0304338	-1.08002	1.27e-12	1.11e-11
cg11507178	0.419173	0.187951	-1.15719	4.78e-17	2.74e-14
cg11527279	0.0678703	0.200247	1.56093	1.84e-13	2.62e-12
cg11538128	0.124625	0.2716	1.12389	4.16e-05	7.45e-05
cg11553177	0.0168953	0.0483524	1.51696	9.91e-13	9.22e-12
cg11566244	0.392779	0.177273	-1.14774	1.87e-15	1.51e-13
cg11582100	0.096512	0.0388996	-1.31095	5.43e-13	5.9e-12
cg11625946	0.297315	0.0758917	-1.96998	1.94e-16	4.63e-14
cg11630242	0.179999	0.424447	1.23759	4.76e-09	1.46e-08
cg11651717	0.0196798	0.0432467	1.13588	2.36e-14	7.05e-13
cg11653500	0.366299	0.112603	-1.70177	6.5e-16	8.13e-14
cg11653864	0.36777	0.171566	-1.10004	2.26e-08	6.22e-08
cg11659747	0.175922	0.0583932	-1.59107	2.52e-13	3.31e-12
cg11672225	0.116202	0.0405234	-1.5198	2.03e-10	8.23e-10
cg11676599	0.126708	0.04985	-1.34584	2.31e-11	1.24e-10
cg11692477	0.110299	0.0375241	-1.55554	8.3e-12	5.16e-11
cg11695266	0.0616762	0.24663	1.99956	1.1e-08	3.17e-08
cg11696575	0.0213993	0.0428689	1.00237	6.73e-14	1.33e-12
cg11710000	0.0318231	0.08532	1.42281	1.78e-11	9.88e-11
cg11719297	0.486019	0.233008	-1.06063	3.09e-17	2.58e-14
cg11719412	0.015181	0.0424473	1.48341	6.76e-13	6.9e-12
cg11722639	0.0302691	0.0146716	-1.04482	1.62e-12	1.34e-11
cg11744351	0.0194554	0.0508336	1.38561	1.63e-11	9.15e-11
cg11754206	0.13446	0.391552	1.54203	1.01e-15	1.02e-13
cg11766698	0.0670147	0.0318408	-1.0736	1.6e-12	1.33e-11
cg11768886	0.055131	0.149092	1.43527	0.000343474	0.000552371
cg11815363	0.236372	0.0747426	-1.66106	1.37e-14	5.27e-13
cg11839979	0.274331	0.125468	-1.1286	1.19e-07	2.94e-07
cg11847459	0.0185521	0.0475313	1.3573	3.54e-12	2.53e-11
cg11879480	0.0746823	0.178289	1.25538	3.02e-10	1.17e-09
cg11906718	0.205193	0.0597934	-1.77892	7.74e-11	3.52e-10
cg11908570	0.120207	0.0473644	-1.34364	7.65e-12	4.82e-11
cg11909865	0.0374804	0.0819998	1.12948	4.61e-14	1.05e-12
cg11919694	0.0493202	0.139245	1.49737	2.95e-15	2.05e-13
cg11939071	0.17272	0.390683	1.17756	2.99e-06	6.11e-06
cg11946769	0.0185302	0.0394992	1.09195	1.57e-11	8.88e-11
cg11957880	0.0150246	0.037957	1.33704	5.29e-15	2.94e-13
cg11970458	0.234477	0.0860492	-1.44621	1.15e-11	6.79e-11
cg11993754	0.474128	0.197568	-1.26293	1.56e-16	4.4e-14
cg12004206	0.421994	0.0443207	-3.25117	2.07e-17	2.58e-14
cg12012699	0.0233968	0.0882679	1.91558	1.47e-14	5.47e-13
cg12026394	0.0250899	0.0744802	1.56975	3.77e-14	9.3e-13
cg12045002	0.168288	0.339662	1.01317	5.44e-06	1.08e-05
cg12045829	0.116549	0.281633	1.27288	2.63e-13	3.43e-12
cg12052765	0.195161	0.409867	1.07049	7.73e-12	4.86e-11
cg12054080	0.0382642	0.0773142	1.01474	4.77e-14	1.07e-12
cg12072973	0.0272857	0.241031	3.143	4.37e-16	6.79e-14
cg12073779	0.309545	0.625235	1.01425	6.94e-13	7.03e-12
cg12099051	0.0558843	0.128163	1.19746	1.07e-13	1.83e-12
cg12111697	0.0210264	0.0569863	1.43841	3.27e-14	8.48e-13
cg12118465	0.125062	0.315195	1.3336	4.56e-07	1.04e-06
cg12126786	0.0278637	0.0893606	1.68125	1.27e-12	1.11e-11
cg12148919	0.382039	0.0936161	-2.02889	3.02e-16	5.59e-14
cg12167564	0.124611	0.308499	1.30783	7.8e-13	7.69e-12
cg12177677	0.301962	0.669742	1.14924	6.44e-13	6.65e-12
cg12187567	0.028145	0.0732977	1.38089	4.71e-14	1.06e-12
cg12189880	0.0308291	0.067461	1.12976	1.34e-12	1.16e-11
cg12195695	0.0459554	0.103586	1.17252	6.72e-11	3.12e-10
cg12204727	0.0504938	0.114237	1.17786	2.81e-13	3.6e-12
cg12237946	0.158316	0.068524	-1.20812	1.68e-09	5.58e-09
cg12238343	0.19326	0.44514	1.20371	6.94e-13	7.03e-12
cg12256080	0.0367425	0.0767498	1.06271	4.98e-13	5.53e-12
cg12275348	0.0399354	0.1127	1.49675	4.94e-10	1.82e-09
cg12297221	0.234744	0.115628	-1.0216	1.42e-07	3.49e-07
cg12322132	0.186071	0.387715	1.05914	2.33e-07	5.53e-07
cg12331389	0.320197	0.123607	-1.3732	2.37e-11	1.26e-10
cg12373072	0.0572113	0.117484	1.03809	4.31e-13	4.98e-12
cg12374431	0.108745	0.326775	1.58734	1.1e-08	3.18e-08
cg12379775	0.0679576	0.198415	1.54581	3.58e-10	1.36e-09
cg12382941	0.36379	0.161786	-1.16901	5.17e-09	1.57e-08
cg12400881	0.144124	0.0691837	-1.05881	6.49e-09	1.94e-08
cg12405833	0.0553782	0.027665	-1.00126	5.26e-11	2.52e-10
cg12419067	0.0395054	0.0959993	1.28097	2.24e-13	3.03e-12
cg12424817	0.171501	0.0539717	-1.66794	6.04e-13	6.37e-12
cg12426141	0.0845353	0.0391094	-1.11204	5.92e-10	2.15e-09
cg12428604	0.0220603	0.0447355	1.01997	5.78e-12	3.8e-11
cg12446644	0.0422606	0.165287	1.96759	2.66e-15	1.89e-13
cg12452010	0.0638422	0.0295824	-1.10977	5.83e-11	2.76e-10
cg12452675	0.0207149	0.054006	1.38245	1.1e-13	1.85e-12
cg12452946	0.149551	0.0521159	-1.52084	1.76e-10	7.25e-10
cg12454725	0.0256517	0.054195	1.07911	8.96e-12	5.49e-11
cg12460541	0.155567	0.0719	-1.11348	3.77e-11	1.9e-10
cg12497298	0.0284956	0.0570043	1.00033	2.09e-13	2.88e-12
cg12529801	0.0262965	0.0575953	1.13108	9.04e-14	1.62e-12
cg12567315	0.0428585	0.0866364	1.01539	7.85e-11	3.56e-10
cg12568776	0.0208478	0.0691804	1.73046	4.36e-14	1.02e-12
cg12569516	0.0285685	0.0652847	1.19232	6.04e-08	1.56e-07
cg12572278	0.0368188	0.0775074	1.07389	0.000167227	0.000279008
cg12581035	0.0185413	0.0769623	2.05341	1.78e-13	2.55e-12
cg12586262	0.0512624	0.161512	1.65567	0.00433708	0.00608801
cg12601987	0.111276	0.046449	-1.26042	2.36e-09	7.61e-09
cg12618251	0.193779	0.0741977	-1.38497	4.36e-14	1.02e-12
cg12621514	0.145761	0.327883	1.16958	0.000644287	0.0010011
cg12631737	0.109933	0.0397095	-1.46907	1.69e-14	6.01e-13
cg12635664	0.037051	0.0924958	1.31988	3.85e-14	9.43e-13
cg12647643	0.0849044	0.31652	1.89839	7.34e-08	1.87e-07
cg12653105	0.386403	0.189184	-1.03032	0.000104138	0.000177835
cg12658982	0.0693715	0.0273794	-1.34125	2.34e-15	1.77e-13
cg12675800	0.042411	0.0203516	-1.0593	1.38e-11	7.99e-11
cg12687990	0.0722757	0.200369	1.47107	0.000788526	0.00121235
cg12693135	0.0268198	0.0130906	-1.03477	4.03e-13	4.74e-12
cg12693634	0.101064	0.0413316	-1.28995	7.06e-10	2.52e-09
cg12712746	0.033772	0.0889482	1.39714	2.87e-13	3.65e-12
cg12717594	0.0788599	0.363417	2.20426	4.35e-08	1.15e-07
cg12717668	0.0891464	0.274064	1.62027	3.99e-12	2.8e-11
cg12723809	0.0859564	0.0388088	-1.14722	2.23e-11	1.2e-10
cg12729048	0.0970215	0.0430765	-1.1714	4.99e-11	2.41e-10
cg12730381	0.189247	0.0627269	-1.59311	5.52e-12	3.67e-11
cg12741420	0.161304	0.481963	1.57914	1.37e-14	5.26e-13
cg12743894	0.0113232	0.0298345	1.3977	7.44e-14	1.41e-12
cg12745769	0.0340855	0.0875173	1.36041	7.77e-07	1.72e-06
cg12748258	0.304449	0.0504194	-2.59415	2.99e-15	2.05e-13
cg12774845	0.082118	0.179951	1.13184	1.64e-09	5.46e-09
cg12790134	0.0243644	0.0529023	1.11856	6.08e-12	3.98e-11
cg12792011	0.0487325	0.181464	1.89673	0.0038375	0.00542361
cg12792157	0.0395726	0.283549	2.84102	5.23e-13	5.74e-12
cg12797788	0.0239903	0.0491587	1.035	4.87e-13	5.44e-12
cg12806521	0.0406618	0.124936	1.61944	4.85e-15	2.82e-13
cg12820481	0.0583794	0.170481	1.54608	3.13e-13	3.92e-12
cg12821045	0.0243387	0.0512623	1.07465	6.34e-11	2.96e-10
cg12823748	0.0765087	0.0329237	-1.2165	4.94e-10	1.82e-09
cg12825252	0.0167271	0.0335856	1.00566	2.21e-12	1.71e-11
cg12830829	0.0269808	0.0779483	1.53058	1.17e-12	1.04e-11
cg12845249	0.0306771	0.0756569	1.30231	1.51e-14	5.56e-13
cg12853521	0.110372	0.260591	1.23941	1.87e-09	6.16e-09
cg12865837	0.284378	0.634973	1.15889	1.41e-14	5.32e-13
cg12870705	0.409778	0.063651	-2.68659	2.23e-16	5.02e-14
cg12874092	0.0884537	0.350357	1.98583	3.49e-07	8.09e-07
cg12879297	0.0252114	0.0760064	1.59204	8.13e-14	1.5e-12
cg12900467	0.117196	0.0445557	-1.39524	1.9e-09	6.26e-09
cg12924408	0.0270143	0.0550912	1.0281	1.1e-11	6.56e-11
cg12940430	0.0409075	0.0996017	1.2838	1.71e-14	6.03e-13
cg12949975	0.124964	0.281576	1.17202	0.00278554	0.00400551
cg12955583	0.278036	0.120394	-1.2075	5.94e-08	1.54e-07
cg12958836	0.0446561	0.135324	1.59949	6.29e-10	2.27e-09
cg12969407	0.0929974	0.0464981	-1.00002	3.64e-09	1.14e-08
cg12970008	0.330406	0.134513	-1.29649	3.44e-15	2.22e-13
cg12970724	0.293571	0.122761	-1.25785	9.55e-13	8.95e-12
cg12983442	0.0648842	0.0286667	-1.17849	1.42e-12	1.21e-11
cg12992720	0.213437	0.0597115	-1.83773	2.08e-12	1.62e-11
cg12997958	0.043633	0.12099	1.47139	6.18e-15	3.16e-13
cg12998614	0.0836195	0.183464	1.13359	2.91e-11	1.52e-10
cg13022174	0.0414239	0.0874485	1.07797	1.26e-12	1.1e-11
cg13031432	0.0667957	0.247663	1.89055	0.0036887	0.00522657
cg13060405	0.0856254	0.0407314	-1.0719	7.89e-13	7.76e-12
cg13060997	0.159585	0.399632	1.32434	1.38e-07	3.4e-07
cg13067215	0.353744	0.159426	-1.14982	6.66e-15	3.31e-13
cg13073894	0.0317273	0.0877923	1.46837	1.78e-13	2.55e-12
cg13084909	0.0198755	0.0483421	1.28229	1.49e-13	2.27e-12
cg13108181	0.106962	0.273175	1.35273	0.00175771	0.00259054
cg13117105	0.30463	0.0871953	-1.80474	3.02e-14	8.14e-13
cg13121699	0.149419	0.3442	1.20389	1.19e-06	2.57e-06
cg13127386	0.0313686	0.110265	1.81359	6.09e-14	1.25e-12
cg13133148	0.0160823	0.0329096	1.03304	1.2e-12	1.06e-11
cg13151102	0.0656568	0.149915	1.19112	0.000316686	0.000511508
cg13153865	0.0565249	0.115177	1.0269	2.17e-10	8.74e-10
cg13160888	0.0322766	0.0834263	1.37001	0.00146436	0.0021766
cg13180809	0.0767487	0.0324524	-1.24182	1.44e-11	8.25e-11
cg13184872	0.342845	0.117999	-1.53878	4.28e-11	2.11e-10
cg13191808	0.2111	0.0865355	-1.28657	3.25e-13	4.02e-12
cg13206017	0.141532	0.404042	1.51338	2.06e-11	1.12e-10
cg13226172	0.103453	0.308136	1.57459	0.000218292	0.00035942
cg13233799	0.165267	0.0413874	-1.99754	7.39e-15	3.53e-13
cg13240311	0.0364215	0.0908284	1.31835	1.86e-10	7.62e-10
cg13240639	0.035092	0.0841637	1.26206	2.63e-14	7.48e-13
cg13269407	0.287932	0.141253	-1.02745	5.85e-13	6.23e-12
cg13272258	0.0213544	0.0620854	1.53972	1.37e-14	5.26e-13
cg13274254	0.226844	0.104136	-1.12323	2.49e-10	9.87e-10
cg13277160	0.025735	0.0697884	1.43926	4.93e-14	1.09e-12
cg13283942	0.0440237	0.0194783	-1.17641	4.28e-11	2.11e-10
cg13286902	0.338863	0.149156	-1.18388	0.000381791	0.000610123
cg13294594	0.0281385	0.0893236	1.66649	1.05e-12	9.62e-12
cg13306164	0.273701	0.0998185	-1.45522	8.76e-10	3.07e-09
cg13306784	0.138539	0.0592644	-1.22505	9.78e-10	3.39e-09
cg13313036	0.0416104	0.0132581	-1.65007	8.56e-07	1.88e-06
cg13316191	0.0340027	0.084791	1.31826	9.1e-13	8.66e-12
cg13320626	0.0785505	0.245448	1.64373	2e-05	3.71e-05
cg13325529	0.0475269	0.100936	1.08663	9.71e-14	1.7e-12
cg13342625	0.0236231	0.0516913	1.12972	8.27e-14	1.52e-12
cg13360150	0.0596807	0.0285079	-1.0659	7.85e-11	3.56e-10
cg13369981	0.0573464	0.188303	1.71528	1.72e-11	9.6e-11
cg13372488	0.092117	0.262951	1.51325	2.02e-13	2.8e-12
cg13393195	0.0308587	0.0737483	1.25693	4.59e-13	5.22e-12
cg13415207	0.0198433	0.0412902	1.05715	3.28e-12	2.37e-11
cg13435381	0.172509	0.0786537	-1.13309	8.22e-12	5.12e-11
cg13482485	0.191253	0.0759175	-1.33298	4.1e-13	4.81e-12
cg13490635	0.22188	0.0567713	-1.96655	1.81e-16	4.58e-14
cg13490971	0.0746656	0.152717	1.03234	1.97e-11	1.08e-10
cg13492340	0.141263	0.313458	1.1499	1.37e-10	5.81e-10
cg13514129	0.147863	0.0605973	-1.28694	9.26e-11	4.12e-10
cg13540795	0.0495873	0.128217	1.37055	1.73e-08	4.83e-08
cg13549845	0.285213	0.601839	1.07734	1.06e-13	1.81e-12
cg13552650	0.131123	0.0442577	-1.56692	2e-12	1.57e-11
cg13557178	0.022681	0.0573924	1.33938	5.63e-12	3.72e-11
cg13576061	0.0319662	0.157445	2.30023	1e-15	1.02e-13
cg13577407	0.082222	0.034363	-1.25867	2.1e-10	8.48e-10
cg13581475	0.0226753	0.074509	1.71629	4.17e-14	9.89e-13
cg13587740	0.0301969	0.0733278	1.27996	2.41e-14	7.13e-13
cg13589108	0.193107	0.416194	1.10785	3.32e-10	1.27e-09
cg13612524	0.0937352	0.0381002	-1.29879	1.63e-08	4.57e-08
cg13617705	0.0709432	0.0324528	-1.12832	7.27e-12	4.62e-11
cg13620770	0.197482	0.0882619	-1.16186	2.87e-10	1.12e-09
cg13625205	0.0235634	0.0662657	1.49172	2.27e-11	1.22e-10
cg13636404	0.0266155	0.206849	2.95824	1.24e-14	4.91e-13
cg13645811	0.103853	0.216501	1.05983	2.11e-11	1.14e-10
cg13652653	0.0393257	0.0804364	1.03238	5.67e-15	3.05e-13
cg13654195	0.0376834	0.15864	2.07376	1.56e-12	1.3e-11
cg13665184	0.0386916	0.117941	1.60797	9.64e-15	4.24e-13
cg13669465	0.022185	0.0584809	1.39838	1.07e-12	9.78e-12
cg13670595	0.108847	0.0161121	-2.75609	5.32e-15	2.95e-13
cg13672342	0.165926	0.368264	1.1502	9.96e-13	9.25e-12
cg13694867	0.330712	0.061629	-2.42389	1.14e-15	1.11e-13
cg13704271	0.0373964	0.0887948	1.24758	5.83e-14	1.21e-12
cg13714039	0.0316553	0.0994552	1.6516	5.47e-10	1.99e-09
cg13721560	0.108524	0.0499636	-1.11906	1.44e-11	8.25e-11
cg13744194	0.317829	0.131037	-1.27828	6.01e-17	2.99e-14
cg13744304	0.0168598	0.0366799	1.12141	1.56e-13	2.33e-12
cg13755070	0.0636337	0.421281	2.72692	4.85e-15	2.82e-13
cg13755535	0.0379292	0.0826957	1.1245	4.82e-14	1.08e-12
cg13765785	0.29197	0.14079	-1.05227	9.81e-13	9.14e-12
cg13789236	0.0916695	0.044382	-1.04647	6.08e-09	1.83e-08
cg13799206	0.0477203	0.0223824	-1.09224	1.59e-12	1.32e-11
cg13801416	0.0799466	0.240351	1.58804	7.14e-06	1.39e-05
cg13806670	0.0176992	0.0505515	1.51407	1.83e-13	2.61e-12
cg13814950	0.131653	0.0408223	-1.68931	3.02e-15	2.05e-13
cg13823136	0.168831	0.510108	1.59522	1.2e-10	5.16e-10
cg13836627	0.138829	0.0550093	-1.33556	2.4e-12	1.83e-11
cg13850625	0.307916	0.0941716	-1.70917	1.16e-14	4.71e-13
cg13858139	0.178838	0.44415	1.3124	6.98e-16	8.42e-14
cg13864937	0.0403754	0.113021	1.48505	2.41e-12	1.84e-11
cg13877915	0.152818	0.556817	1.86539	3.11e-14	8.24e-13
cg13882267	0.0295108	0.083876	1.50702	2.4e-07	5.7e-07
cg13885201	0.100933	0.254887	1.33646	0.000282135	0.000458547
cg13896604	0.0205861	0.0465309	1.17652	2.6e-14	7.42e-13
cg13904493	0.075424	0.0137033	-2.4605	2.27e-15	1.73e-13
cg13905388	0.186779	0.0419015	-2.15626	9.76e-11	4.31e-10
cg13906416	0.300775	0.110421	-1.44567	9.93e-14	1.73e-12
cg13927251	0.0800851	0.237478	1.56819	7.31e-15	3.51e-13
cg13951948	0.0170346	0.0641121	1.91212	2.07e-14	6.75e-13
cg13958426	0.0968444	0.364609	1.91261	1.46e-06	3.13e-06
cg13958614	0.3991	0.196275	-1.02388	6.37e-14	1.28e-12
cg14011639	0.210917	0.446109	1.08072	3.15e-10	1.22e-09
cg14021073	0.0977444	0.356402	1.86642	3.28e-11	1.69e-10
cg14037413	0.0524458	0.152949	1.54415	3.42e-10	1.31e-09
cg14043411	0.011174	0.0260033	1.21854	1.58e-14	5.7e-13
cg14046757	0.0318108	0.0157802	-1.01141	7.4e-13	7.36e-12
cg14046986	0.030895	0.210486	2.76828	1.83e-05	3.4e-05
cg14047667	0.0379082	0.110388	1.542	9.22e-06	1.78e-05
cg14058998	0.0288544	0.0133839	-1.1083	6.29e-14	1.27e-12
cg14061619	0.232144	0.0861031	-1.43088	1.23e-11	7.23e-11
cg14063008	0.149218	0.35476	1.24942	8.71e-06	1.68e-05
cg14066280	0.0245782	0.0993576	2.01525	8.99e-11	4.02e-10
cg14094063	0.0133934	0.0448592	1.74388	1.11e-14	4.59e-13
cg14094960	0.462701	0.0967074	-2.25838	1.31e-15	1.21e-13
cg14095850	0.0494423	0.196044	1.98736	1.22e-13	2e-12
cg14100578	0.073734	0.0362503	-1.02434	1.14e-10	4.95e-10
cg14104257	0.0217392	0.0434981	1.00065	4.03e-14	9.71e-13
cg14105781	0.26647	0.114944	-1.21305	3.27e-05	5.92e-05
cg14106632	0.104069	0.0479433	-1.11814	1.98e-11	1.08e-10
cg14108394	0.0525017	0.0217186	-1.27344	2.4e-10	9.54e-10
cg14133708	0.0608485	0.258953	2.0894	8.48e-10	2.98e-09
cg14135551	0.083204	0.293797	1.8201	1.77e-08	4.93e-08
cg14155482	0.0373459	0.0179775	-1.05476	2.25e-13	3.05e-12
cg14159818	0.024563	0.128472	2.38689	5.76e-14	1.21e-12
cg14174099	0.0854101	0.287913	1.75315	0.000942438	0.00143631
cg14176475	0.046298	0.109539	1.24242	6.44e-14	1.29e-12
cg14188232	0.0538763	0.125625	1.2214	7.88e-05	0.000136554
cg14197923	0.139232	0.354392	1.34786	2.07e-07	4.96e-07
cg14198172	0.128336	0.0430334	-1.5764	2.52e-11	1.34e-10
cg14213992	0.0744216	0.162165	1.12367	2.65e-07	6.24e-07
cg14222233	0.0293864	0.0632453	1.10581	2.73e-12	2.05e-11
cg14225544	0.218451	0.0994503	-1.13526	9.44e-11	4.19e-10
cg14228238	0.164593	0.0699888	-1.23371	4.72e-13	5.32e-12
cg14234680	0.0167545	0.0580506	1.79277	4.56e-14	1.04e-12
cg14242042	0.0786394	0.281935	1.84204	2.4e-09	7.74e-09
cg14249872	0.361173	0.0690771	-2.38641	1.09e-16	4.01e-14
cg14271400	0.0585752	0.026451	-1.14697	1.44e-15	1.27e-13
cg14279899	0.100974	0.0360674	-1.48522	1.83e-11	1.01e-10
cg14313310	0.0727822	0.178663	1.29558	2.86e-10	1.12e-09
cg14318370	0.0393352	0.129391	1.71785	4.02e-15	2.51e-13
cg14320796	0.0200217	0.0661469	1.72411	5.89e-14	1.22e-12
cg14331163	0.0785746	0.242307	1.6247	4.9e-14	1.09e-12
cg14338887	0.469554	0.122552	-1.9379	6.22e-15	3.16e-13
cg14341579	0.347129	0.0905181	-1.93919	1.86e-12	1.49e-11
cg14345281	0.436808	0.162724	-1.42457	1.84e-12	1.47e-11
cg14367344	0.0206159	0.0663062	1.68538	5.23e-13	5.74e-12
cg14383135	0.443703	0.0348496	-3.67038	1.22e-17	2.58e-14
cg14391855	0.10692	0.281262	1.39539	1.57e-10	6.54e-10
cg14399078	0.0213303	0.082739	1.95566	4.29e-12	2.98e-11
cg14399447	0.0263743	0.0550334	1.06117	1.34e-13	2.12e-12
cg14415034	0.169022	0.0450834	-1.90655	1.31e-09	4.45e-09
cg14435640	0.0241335	0.0572694	1.24673	2.39e-13	3.19e-12
cg14443380	0.0313502	0.140376	2.16275	3.98e-11	1.98e-10
cg14449051	0.178713	0.464277	1.37734	2.04e-12	1.6e-11
cg14455487	0.140492	0.032118	-2.12903	9.48e-11	4.21e-10
cg14461963	0.0436677	0.100272	1.19928	8.09e-14	1.5e-12
cg14470209	0.0223961	0.0457387	1.03017	4.52e-13	5.16e-12
cg14471615	0.0933592	0.0408748	-1.19158	1.34e-08	3.81e-08
cg14514226	0.0330138	0.124778	1.91823	5.14e-13	5.68e-12
cg14520448	0.25648	0.113889	-1.17121	6.83e-08	1.75e-07
cg14540150	0.152867	0.0596191	-1.35843	1.23e-08	3.52e-08
cg14560064	0.0318902	0.0679185	1.09069	2.34e-13	3.14e-12
cg14586939	0.0916845	0.304952	1.73383	6.53e-12	4.23e-11
cg14590817	0.0558966	0.116679	1.06172	0.00357847	0.00508008
cg14601284	0.140072	0.318511	1.18518	1.63e-05	3.05e-05
cg14603345	0.535129	0.163382	-1.71164	3.77e-17	2.61e-14
cg14613832	0.0310124	0.122936	1.98699	0.00561678	0.00776629
cg14625604	0.367827	0.15961	-1.20448	2.13e-08	5.87e-08
cg14633527	0.0946647	0.0384538	-1.2997	1.18e-09	4.04e-09
cg14645972	0.090943	0.04109	-1.14617	3.52e-11	1.79e-10
cg14658362	0.202412	0.0694721	-1.54279	1.82e-11	1.01e-10
cg14696348	0.0229383	0.0543567	1.2447	6.06e-14	1.25e-12
cg14700577	0.0333294	0.15645	2.23083	1.05e-12	9.59e-12
cg14711201	0.0178449	0.0498739	1.48277	8.96e-13	8.57e-12
cg14724613	0.122523	0.310255	1.3404	1.69e-09	5.63e-09
cg14755009	0.0204058	0.0499104	1.29036	2.25e-14	6.97e-13
cg14775560	0.136851	0.298604	1.12563	5.81e-10	2.11e-09
cg14789804	0.0299552	0.0719708	1.26461	1.06e-14	4.49e-13
cg14809191	0.248688	0.105925	-1.2313	2.09e-14	6.79e-13
cg14812492	0.0860098	0.0417069	-1.04421	3.68e-14	9.12e-13
cg14816013	0.0440535	0.0190956	-1.20601	3.28e-12	2.37e-11
cg14816748	0.0299144	0.0646591	1.11201	1.34e-11	7.75e-11
cg14837165	0.0281667	0.0833589	1.56534	5.66e-12	3.74e-11
cg14838256	0.0191065	0.038344	1.00494	1.71e-14	6.03e-13
cg14872956	0.0235873	0.0531145	1.1711	8.89e-15	4e-13
cg14887509	0.0147792	0.0413329	1.48372	1.89e-13	2.67e-12
cg14892066	0.0351308	0.0753318	1.10052	3.95e-15	2.48e-13
cg14899547	0.0196772	0.0432499	1.13617	4.95e-13	5.52e-12
cg14904464	0.0723323	0.290609	2.00637	0.000335881	0.000540766
cg14916213	0.0214455	0.0536582	1.32312	4.56e-14	1.04e-12
cg14919562	0.0235954	0.0682459	1.53224	1.62e-12	1.34e-11
cg14951734	0.0164226	0.0359279	1.12942	1.97e-14	6.54e-13
cg14960043	0.0695645	0.149495	1.10368	4e-05	7.16e-05
cg14961550	0.0644483	0.0316575	-1.02559	6.53e-11	3.04e-10
cg14992253	0.0568539	0.127922	1.16993	1.01e-07	2.52e-07
cg14996805	0.0298559	0.0736647	1.30296	3.88e-08	1.03e-07
cg15001381	0.288202	0.131272	-1.13452	3.06e-12	2.25e-11
cg15003434	0.0862885	0.0296423	-1.54151	1.5e-12	1.27e-11
cg15014034	0.411689	0.185576	-1.14954	2.47e-09	7.94e-09
cg15032239	0.20645	0.0948337	-1.12232	1.5e-13	2.28e-12
cg15034135	0.0463063	0.190328	2.0392	0.00290773	0.00417162
cg15042080	0.0851904	0.342479	2.00725	1.56e-06	3.32e-06
cg15044073	0.0344393	0.0721624	1.06719	4.38e-14	1.02e-12
cg15059511	0.0246161	0.0589224	1.25921	1.72e-14	6.03e-13
cg15083233	0.0909628	0.508303	2.48234	4.64e-13	5.25e-12
cg15098690	0.0880344	0.0392564	-1.16514	2.15e-11	1.16e-10
cg15105081	0.0730162	0.034049	-1.1006	5.95e-10	2.16e-09
cg15109571	0.0621091	0.0235353	-1.39998	1.05e-10	4.62e-10
cg15134628	0.0454143	0.094175	1.0522	2.72e-07	6.4e-07
cg15144793	0.161374	0.0763183	-1.0803	1.15e-09	3.93e-09
cg15146720	0.224044	0.0872406	-1.36071	3.32e-13	4.09e-12
cg15160312	0.0173204	0.0425555	1.29688	8.36e-13	8.15e-12
cg15161785	0.0190115	0.0516582	1.44213	1.49e-12	1.26e-11
cg15164958	0.0919146	0.234717	1.35256	8.82e-07	1.94e-06
cg15170424	0.0340481	0.0985356	1.53307	3.19e-11	1.64e-10
cg15201635	0.0231547	0.0636798	1.45953	1.01e-11	6.07e-11
cg15205507	0.124914	0.341722	1.45188	9.09e-05	0.000156291
cg15206330	0.0157458	0.0320376	1.0248	6.98e-15	3.38e-13
cg15207619	0.128368	0.278021	1.11491	7.13e-07	1.59e-06
cg15214092	0.0862492	0.0385526	-1.16168	6.77e-12	4.36e-11
cg15232450	0.0248391	0.062167	1.32354	2.21e-13	3.01e-12
cg15235185	0.0249696	0.0592954	1.24775	2.75e-13	3.54e-12
cg15239123	0.134714	0.289674	1.10454	0.000274263	0.00044644
cg15239703	0.0355563	0.0778867	1.13127	2.75e-14	7.65e-13
cg15249164	0.0250759	0.0650409	1.37505	1.6e-12	1.33e-11
cg15250507	0.219115	0.0803077	-1.44808	1.1e-15	1.08e-13
cg15260250	0.0162625	0.0396844	1.28702	1.32e-13	2.1e-12
cg15264255	0.129177	0.0575	-1.16772	5.37e-13	5.85e-12
cg15279364	0.227003	0.607857	1.42102	9.29e-16	9.7e-14
cg15299721	0.0170005	0.0502033	1.5622	4.38e-14	1.02e-12
cg15309006	0.456554	0.191835	-1.25092	1.06e-12	9.71e-12
cg15312298	0.31743	0.0904544	-1.81117	2.52e-14	7.32e-13
cg15315630	0.0180274	0.0561434	1.63892	5.83e-14	1.21e-12
cg15319451	0.245832	0.103031	-1.25459	6.09e-14	1.25e-12
cg15319457	0.242398	0.0514204	-2.23696	3.53e-13	4.3e-12
cg15331039	0.101835	0.0219135	-2.21635	5.94e-16	7.82e-14
cg15334028	0.134802	0.0346789	-1.95871	1.97e-10	8.03e-10
cg15342384	0.0137983	0.0377108	1.45049	4.98e-12	3.37e-11
cg15365950	0.017987	0.0406396	1.17593	6.25e-15	3.16e-13
cg15368822	0.0461027	0.102402	1.15132	3.15e-14	8.26e-13
cg15375239	0.0510009	0.0141039	-1.85443	2.58e-07	6.09e-07
cg15381769	0.218764	0.0553753	-1.98206	2.74e-10	1.08e-09
cg15392792	0.0424313	0.0202042	-1.07047	1.38e-11	7.95e-11
cg15394409	0.0183455	0.0406203	1.14677	8.04e-14	1.49e-12
cg15397506	0.0197932	0.0436009	1.13936	1.27e-10	5.41e-10
cg15413566	0.160506	0.0695967	-1.20554	1.35e-11	7.82e-11
cg15414833	0.143777	0.386477	1.42655	0.00299188	0.00428376
cg15415507	0.34175	0.101896	-1.74585	4.81e-16	7.14e-14
cg15427448	0.414032	0.0634446	-2.70617	2.17e-16	5.02e-14
cg15427774	0.0577581	0.0284709	-1.02054	2.53e-10	9.99e-10
cg15442534	0.0198376	0.041987	1.08171	4.42e-12	3.05e-11
cg15444978	0.0271109	0.0775993	1.51717	2.76e-13	3.55e-12
cg15447479	0.0719049	0.291201	2.01785	2.52e-05	4.62e-05
cg15452426	0.0277114	0.0786422	1.50483	6.91e-12	4.43e-11
cg15452573	0.137205	0.353094	1.36372	0.000379678	0.000606891
cg15456206	0.0300255	0.147426	2.29573	4.93e-15	2.85e-13
cg15467148	0.0789049	0.0378925	-1.0582	1.03e-10	4.52e-10
cg15498283	0.0179178	0.0461647	1.3654	3.2e-13	3.98e-12
cg15503799	0.0482389	0.116938	1.27747	4.88e-15	2.82e-13
cg15508020	0.0421366	0.0909137	1.10942	2.53e-13	3.32e-12
cg15523238	0.127908	0.329785	1.36642	1.37e-07	3.36e-07
cg15537433	0.029777	0.0631358	1.08426	9.19e-14	1.64e-12
cg15538837	0.0377855	0.0952089	1.33326	3.58e-14	8.99e-13
cg15547662	0.0512395	0.141105	1.46144	2.87e-15	2e-13
cg15555727	0.0864676	0.0388705	-1.15348	5.72e-11	2.71e-10
cg15569340	0.0322977	0.0878887	1.44425	0.000835563	0.00128132
cg15576233	0.0137005	0.0395867	1.53079	2.09e-13	2.88e-12
cg15579370	0.190202	0.0648831	-1.55162	1.11e-10	4.82e-10
cg15582789	0.330817	0.147385	-1.16645	4.46e-14	1.03e-12
cg15604467	0.12317	0.383296	1.63781	6.43e-12	4.17e-11
cg15609321	0.0720875	0.152822	1.08403	1.23e-11	7.2e-11
cg15628498	0.0280579	0.166149	2.566	0.000147427	0.000247519
cg15631323	0.128581	0.0518307	-1.31079	2.87e-14	7.9e-13
cg15641675	0.019431	0.044701	1.20194	6.18e-15	3.16e-13
cg15645309	0.181926	0.403358	1.14871	3.22e-08	8.65e-08
cg15649193	0.0707658	0.029122	-1.28094	3.27e-11	1.68e-10
cg15669092	0.0563225	0.112888	1.00311	1.45e-09	4.88e-09
cg15676241	0.206684	0.0986512	-1.06702	1.94e-13	2.72e-12
cg15690721	0.092606	0.398862	2.10671	4.07e-15	2.52e-13
cg15700739	0.31418	0.0973895	-1.68975	9.19e-14	1.64e-12
cg15705999	0.0529463	0.239217	2.17572	1.88e-13	2.66e-12
cg15717808	0.0676859	0.253854	1.90707	1.83e-08	5.11e-08
cg15755084	0.25008	0.0968338	-1.36881	6.23e-10	2.25e-09
cg15757271	0.0393957	0.227569	2.5302	5.02e-07	1.14e-06
cg15767406	0.0371106	0.0913881	1.30018	2.45e-06	5.07e-06
cg15783027	0.0505399	0.151802	1.58669	3.08e-12	2.26e-11
cg15786541	0.107946	0.0262506	-2.03989	9.18e-16	9.63e-14
cg15792688	0.17023	0.39077	1.19884	3.03e-09	9.6e-09
cg15798455	0.139258	0.338148	1.2799	1.36e-10	5.76e-10
cg15802323	0.0793016	0.219275	1.46732	1.76e-16	4.58e-14
cg15808558	0.0413095	0.0972894	1.23581	3.06e-06	6.25e-06
cg15818800	0.0179822	0.0379013	1.07568	7.46e-12	4.72e-11
cg15820809	0.055887	0.0238336	-1.22952	1.9e-11	1.04e-10
cg15827031	0.0833815	0.179612	1.10708	0.000225942	0.000371314
cg15842400	0.0222185	0.0481122	1.11464	9.15e-13	8.7e-12
cg15853125	0.115819	0.238396	1.04149	0.00560421	0.00775105
cg15864184	0.166156	0.0535895	-1.63252	3.2e-10	1.23e-09
cg15875120	0.0348608	0.0793232	1.18614	2.43e-10	9.67e-10
cg15879316	0.156732	0.0653123	-1.26287	5.58e-11	2.65e-10
cg15883716	0.10939	0.425343	1.95915	4.37e-16	6.79e-14
cg15894661	0.111443	0.0521914	-1.09442	2.38e-07	5.66e-07
cg15895359	0.233354	0.113058	-1.04545	0.000665297	0.00103191
cg15897310	0.194688	0.0710871	-1.45351	1.71e-12	1.4e-11
cg15898840	0.519825	0.225962	-1.20195	1.22e-07	3.03e-07
cg15932716	0.024829	0.0687409	1.46914	9.06e-13	8.63e-12
cg15957394	0.353171	0.119798	-1.55976	7.32e-14	1.4e-12
cg15965055	0.0380535	0.0994773	1.38634	4.24e-15	2.58e-13
cg15970621	0.0220906	0.0646866	1.55003	6.87e-13	6.99e-12
cg15981265	0.0286994	0.0794618	1.46924	1.58e-13	2.35e-12
cg15991288	0.0200531	0.0519675	1.37379	2.34e-13	3.14e-12
cg15993674	0.0259238	0.080108	1.62767	3.4e-15	2.22e-13
cg16000832	0.0197035	0.0435018	1.14262	2.07e-12	1.62e-11
cg16016951	0.0269622	0.0651174	1.2721	8.65e-16	9.42e-14
cg16041611	0.106588	0.0417402	-1.35254	2.17e-10	8.74e-10
cg16046465	0.282332	0.101756	-1.47228	6.33e-14	1.28e-12
cg16050784	0.0274471	0.082716	1.59152	3.56e-12	2.54e-11
cg16050957	0.0139578	0.0502932	1.84929	9.7e-13	9.06e-12
cg16062480	0.0265625	0.0538029	1.01829	1.46e-14	5.46e-13
cg16065186	0.335773	0.0814784	-2.043	1.36e-16	4.2e-14
cg16072030	0.0240825	0.0540397	1.16603	5.33e-14	1.15e-12
cg16101572	0.0795318	0.0189385	-2.07021	1.11e-15	1.09e-13
cg16114640	0.0671899	0.222962	1.73048	0.00057087	0.000892772
cg16124337	0.0402772	0.100915	1.3251	2.14e-14	6.88e-13
cg16127845	0.037385	0.139735	1.90217	2.21e-11	1.19e-10
cg16158807	0.265202	0.116428	-1.18765	4.46e-11	2.18e-10
cg16174234	0.0356144	0.0726376	1.02826	9.35e-11	4.15e-10
cg16189954	0.0334285	0.0703601	1.07368	8.96e-10	3.13e-09
cg16202564	0.356071	0.174293	-1.03065	5.86e-11	2.77e-10
cg16208491	0.166849	0.055168	-1.59664	1.9e-11	1.04e-10
cg16225441	0.176628	0.0816511	-1.11317	3.59e-11	1.82e-10
cg16241714	0.0482256	0.0174328	-1.468	4.49e-15	2.68e-13
cg16245844	0.0536201	0.0221214	-1.27733	8.54e-13	8.29e-12
cg16253412	0.0796068	0.209791	1.39799	0.00297063	0.00425547
cg16256610	0.0200852	0.0431026	1.10164	4.87e-11	2.36e-10
cg16257685	0.0298706	0.0727882	1.28498	1.77e-14	6.1e-13
cg16269097	0.302853	0.100628	-1.58958	5.48e-08	1.42e-07
cg16273597	0.0393074	0.0821746	1.06389	5.63e-12	3.72e-11
cg16282101	0.0253707	0.0565728	1.15695	7.53e-14	1.42e-12
cg16306381	0.0244073	0.0726238	1.57313	2.72e-13	3.52e-12
cg16310717	0.107941	0.220147	1.02822	3.05e-10	1.18e-09
cg16317961	0.0345041	0.0751519	1.12304	3.13e-12	2.29e-11
cg16326979	0.0773225	0.0217039	-1.83293	1.84e-10	7.53e-10
cg16338035	0.0387409	0.0820558	1.08275	2.55e-10	1.01e-09
cg16339185	0.0295318	0.0758761	1.36138	6.44e-14	1.29e-12
cg16340268	0.1183	0.315497	1.41518	6.04e-07	1.36e-06
cg16351184	0.0231271	0.0540964	1.22595	1.09e-13	1.85e-12
cg16360444	0.049967	0.119148	1.25371	3.48e-10	1.33e-09
cg16367232	0.192247	0.0958485	-1.00413	2.48e-07	5.87e-07
cg16382256	0.111444	0.0194724	-2.51682	5.73e-16	7.82e-14
cg16382322	0.224362	0.0722369	-1.63502	1.57e-12	1.31e-11
cg16418684	0.0463205	0.0981198	1.08289	6.51e-07	1.46e-06
cg16425577	0.0386354	0.127701	1.72477	2.61e-11	1.38e-10
cg16429439	0.266863	0.12199	-1.12933	4.46e-08	1.17e-07
cg16435601	0.0486366	0.210586	2.1143	7.35e-12	4.66e-11
cg16469386	0.0183281	0.0684947	1.90194	1.65e-12	1.37e-11
cg16470957	0.045449	0.124406	1.45274	5.6e-13	6.04e-12
cg16495265	0.115124	0.376943	1.71116	3.66e-08	9.75e-08
cg16505687	0.0321509	0.0748959	1.22003	1.56e-10	6.48e-10
cg16510010	0.20875	0.0765035	-1.44818	2.73e-08	7.43e-08
cg16517394	0.128379	0.321106	1.32264	1.68e-09	5.58e-09
cg16534233	0.204311	0.0660024	-1.63018	1.2e-10	5.16e-10
cg16538604	0.0201338	0.0791662	1.97526	2.53e-13	3.32e-12
cg16541031	0.0264794	0.0650738	1.2972	1.06e-10	4.63e-10
cg16545079	0.0501223	0.11376	1.18247	1.75e-09	5.79e-09
cg16574065	0.0345187	0.09007	1.38367	2.5e-14	7.27e-13
cg16579101	0.0296255	0.0937307	1.66168	8.68e-13	8.37e-12
cg16580737	0.0724823	0.263108	1.85996	2.57e-09	8.24e-09
cg16584911	0.167074	0.0731779	-1.191	8.91e-11	3.98e-10
cg16588061	0.0235098	0.0483874	1.04137	6.26e-14	1.27e-12
cg16608348	0.267418	0.0710886	-1.91141	5.9e-15	3.11e-13
cg16616734	0.0220551	0.0452893	1.03806	1.97e-13	2.75e-12
cg16648297	0.0147599	0.0552258	1.90366	8.36e-14	1.53e-12
cg16685860	0.0303879	0.0138276	-1.13595	2.46e-09	7.9e-09
cg16745616	0.0759876	0.186957	1.29887	4.2e-12	2.93e-11
cg16750914	0.0369514	0.0836477	1.1787	5.52e-06	1.09e-05
cg16756998	0.0257397	0.103578	2.00865	1.25e-15	1.18e-13
cg16761041	0.0659838	0.303319	2.20065	9.4e-16	9.76e-14
cg16770799	0.0557787	0.247865	2.15177	6.14e-10	2.22e-09
cg16779976	0.200597	0.520899	1.3767	2.02e-12	1.59e-11
cg16786703	0.0367109	0.159623	2.12039	2.48e-13	3.28e-12
cg16790239	0.0488392	0.10432	1.09491	5.69e-06	1.13e-05
cg16792632	0.030218	0.122545	2.01984	7.02e-09	2.09e-08
cg16794633	0.0316151	0.0740128	1.22716	6.29e-15	3.16e-13
cg16833230	0.0297978	0.0856496	1.52324	6.09e-14	1.25e-12
cg16884569	0.0500443	0.189464	1.92065	0.000155431	0.000260194
cg16900022	0.0198549	0.0407587	1.03761	2.53e-13	3.32e-12
cg16914151	0.123581	0.0415012	-1.57423	3.31e-13	4.07e-12
cg16917279	0.0227783	0.0595331	1.38603	6.89e-14	1.34e-12
cg16941656	0.0311343	0.0681014	1.12918	6.92e-07	1.54e-06
cg16954928	0.0246482	0.0578062	1.22974	1.54e-14	5.6e-13
cg16958189	0.0544184	0.150168	1.46441	1.1e-13	1.86e-12
cg16969623	0.0932104	0.363131	1.96193	3.64e-08	9.72e-08
cg16977257	0.0351988	0.0778403	1.14499	3.1e-15	2.09e-13
cg16984944	0.0533407	0.14818	1.47404	3.02e-12	2.23e-11
cg16993794	0.0377793	0.0774344	1.03538	2.56e-05	4.69e-05
cg16998207	0.0333823	0.107273	1.68414	2.2e-14	6.92e-13
cg16998213	0.127592	0.0491695	-1.3757	1.59e-11	8.95e-11
cg17002259	0.0212901	0.0439764	1.04655	9.15e-15	4.07e-13
cg17009717	0.123369	0.0412658	-1.57997	8.32e-11	3.75e-10
cg17028039	0.429238	0.131827	-1.70313	2.63e-17	2.58e-14
cg17043101	0.0274272	0.0909054	1.72876	1.05e-13	1.8e-12
cg17050100	0.0222817	0.0579148	1.37808	2.72e-14	7.59e-13
cg17055145	0.0654993	0.0192631	-1.76564	1.18e-10	5.08e-10
cg17057965	0.06024	0.0277232	-1.11963	1.78e-11	9.88e-11
cg17071957	0.170406	0.425527	1.32028	1.31e-14	5.1e-13
cg17085299	0.0164729	0.0436608	1.40624	5.6e-13	6.04e-12
cg17105014	0.269574	0.570695	1.08204	2.36e-13	3.16e-12
cg17114257	0.023459	0.0872154	1.89444	4.28e-13	4.96e-12
cg17119688	0.0524581	0.0261114	-1.00648	2.69e-11	1.42e-10
cg17129141	0.064538	0.0237135	-1.44444	7.32e-14	1.4e-12
cg17136126	0.132408	0.318015	1.2641	1.45e-05	2.72e-05
cg17161537	0.0235026	0.0479751	1.02946	2.03e-13	2.81e-12
cg17165284	0.174264	0.03665	-2.24939	3.09e-12	2.27e-11
cg17178336	0.330337	0.055324	-2.57796	1.64e-16	4.54e-14
cg17179881	0.10206	0.204873	1.00531	3.48e-11	1.77e-10
cg17213552	0.0235626	0.0487749	1.04964	1.47e-12	1.25e-11
cg17214107	0.256402	0.621813	1.27807	8.55e-16	9.41e-14
cg17228833	0.0201211	0.0452166	1.16814	1.64e-12	1.35e-11
cg17256157	0.176512	0.38151	1.11195	1.04e-07	2.61e-07
cg17261830	0.0137637	0.0332528	1.27261	2.02e-12	1.59e-11
cg17269277	0.162617	0.0494047	-1.71875	5.84e-15	3.1e-13
cg17277529	0.148104	0.298896	1.01303	4.49e-09	1.38e-08
cg17293641	0.0422562	0.0929013	1.13654	0.000954789	0.00145425
cg17329249	0.0450355	0.13122	1.54285	0.00205332	0.0030017
cg17347389	0.0510991	0.245748	2.26581	4.82e-13	5.39e-12
cg17354052	0.0246436	0.0657396	1.41555	1.09e-14	4.55e-13
cg17357865	0.0256669	0.0649557	1.33955	2.69e-15	1.9e-13
cg17357984	0.0258785	0.0553064	1.09569	4.82e-13	5.39e-12
cg17378989	0.190602	0.0760384	-1.32576	4.24e-09	1.31e-08
cg17399352	0.0218514	0.0759043	1.79646	7.04e-14	1.37e-12
cg17403875	0.0193143	0.0430135	1.15512	1.72e-11	9.6e-11
cg17404915	0.172734	0.0284782	-2.60062	2.56e-17	2.58e-14
cg17409393	0.194912	0.0842214	-1.21056	3.94e-08	1.05e-07
cg17414431	0.0347957	0.0938204	1.43099	1.81e-14	6.19e-13
cg17428950	0.0229851	0.0555877	1.27407	1.11e-13	1.87e-12
cg17429424	0.0177157	0.0430527	1.28108	7.02e-15	3.39e-13
cg17460386	0.266515	0.536452	1.00923	1.28e-11	7.48e-11
cg17465219	0.0576021	0.025193	-1.1931	2.15e-11	1.16e-10
cg17465631	0.297353	0.101164	-1.55548	1.77e-14	6.1e-13
cg17466768	0.032673	0.0710127	1.11998	9.01e-06	1.74e-05
cg17468440	0.219204	0.0985502	-1.15335	2.35e-13	3.15e-12
cg17470697	0.0559764	0.117344	1.06785	7.32e-10	2.6e-09
cg17471928	0.201178	0.459098	1.19033	3.81e-11	1.91e-10
cg17475918	0.224168	0.100098	-1.16316	1.35e-10	5.74e-10
cg17498321	0.359705	0.16414	-1.13189	2.07e-12	1.62e-11
cg17498523	0.0198787	0.0459797	1.20978	1.98e-13	2.76e-12
cg17524624	0.0518015	0.113626	1.13323	1.84e-14	6.27e-13
cg17530977	0.0833529	0.284428	1.77076	0.00193094	0.00283189
cg17533847	0.0198831	0.0471367	1.24531	4.36e-14	1.02e-12
cg17534899	0.092851	0.0266149	-1.80268	5.04e-09	1.54e-08
cg17541922	0.301863	0.0561506	-2.42652	5.39e-14	1.15e-12
cg17556578	0.0232683	0.0564225	1.27791	1.58e-13	2.34e-12
cg17559711	0.184977	0.0523748	-1.8204	3.42e-10	1.31e-09
cg17560327	0.028496	0.0605463	1.08728	2.22e-14	6.92e-13
cg17565490	0.144613	0.0722958	-1.00021	7.59e-08	1.93e-07
cg17572572	0.0179131	0.0520663	1.53933	1.98e-12	1.56e-11
cg17575811	0.204169	0.0362413	-2.49406	3.04e-16	5.59e-14
cg17578903	0.0244255	0.0577694	1.24192	1.82e-12	1.46e-11
cg17592734	0.0397067	0.162329	2.03147	1.13e-09	3.86e-09
cg17593391	0.025152	0.0547817	1.12302	3.4e-12	2.45e-11
cg17601843	0.0195378	0.0448102	1.19756	2.48e-14	7.27e-13
cg17602451	0.180523	0.411061	1.18717	3.23e-10	1.24e-09
cg17615007	0.0694681	0.240366	1.79081	3.11e-10	1.2e-09
cg17616707	0.0241807	0.0492072	1.02502	1.43e-13	2.21e-12
cg17618092	0.0274819	0.062095	1.176	4.77e-13	5.35e-12
cg17639059	0.0172955	0.0369556	1.09539	2.28e-14	6.98e-13
cg17644208	0.387359	0.152284	-1.34691	1.94e-13	2.72e-12
cg17660026	0.0921868	0.197244	1.09735	3.55e-08	9.5e-08
cg17691309	0.0242472	0.066938	1.465	1.02e-07	2.56e-07
cg17698643	0.0167576	0.0417116	1.31563	2.27e-14	6.98e-13
cg17701886	0.113607	0.0549399	-1.04812	6.77e-12	4.36e-11
cg17705056	0.0773414	0.0365365	-1.0819	5.58e-11	2.65e-10
cg17718515	0.0196711	0.0673831	1.77631	1.07e-13	1.83e-12
cg17725461	0.0176216	0.0394961	1.16436	1.18e-12	1.05e-11
cg17731079	0.0124391	0.051318	2.04459	1.19e-06	2.58e-06
cg17733100	0.16163	0.0732191	-1.1424	2.45e-13	3.25e-12
cg17740399	0.416373	0.108157	-1.94474	5.46e-16	7.6e-14
cg17747005	0.104348	0.430091	2.04324	4.72e-13	5.32e-12
cg17751867	0.0222217	0.0579158	1.38199	2.5e-12	1.9e-11
cg17787710	0.0415935	0.203173	2.28828	5.48e-15	3.01e-13
cg17801256	0.0253217	0.0874545	1.78816	1.75e-12	1.43e-11
cg17803089	0.0476666	0.112385	1.2374	0.00582137	0.00803033
cg17804302	0.0252102	0.124099	2.29941	3.08e-14	8.19e-13
cg17830754	0.0561984	0.130409	1.21444	6.61e-13	6.8e-12
cg17841529	0.0351567	0.073689	1.06765	2.19e-14	6.92e-13
cg17843048	0.331717	0.157005	-1.07914	1.1e-07	2.73e-07
cg17846100	0.0197246	0.0518188	1.39348	4.36e-10	1.62e-09
cg17847607	0.0291748	0.0616607	1.07963	3.74e-13	4.49e-12
cg17849956	0.0367972	0.108805	1.56408	5.66e-08	1.47e-07
cg17865752	0.163501	0.0477769	-1.77492	1.98e-11	1.08e-10
cg17868994	0.0438655	0.106138	1.27479	7.37e-08	1.88e-07
cg17872757	0.154798	0.526268	1.76541	2.56e-09	8.21e-09
cg17880199	0.0972256	0.245167	1.33436	0.000918182	0.00140147
cg17880859	0.168991	0.0548855	-1.62245	1.38e-05	2.6e-05
cg17891149	0.054571	0.0271395	-1.00774	6.67e-12	4.3e-11
cg17892328	0.0366696	0.0751718	1.03561	0.000647744	0.00100624
cg17896097	0.0365327	0.0865033	1.24357	2.49e-15	1.8e-13
cg17918201	0.0208869	0.0446343	1.09555	1.66e-13	2.42e-12
cg17918501	0.255172	0.110484	-1.20762	9.14e-09	2.67e-08
cg17947053	0.0910845	0.0332434	-1.45414	6.4e-11	2.98e-10
cg17960516	0.183063	0.0745449	-1.29616	4.4e-13	5.06e-12
cg17966619	0.211789	0.0867255	-1.2881	6.06e-07	1.36e-06
cg17982504	0.0359427	0.0146283	-1.29694	1.26e-10	5.39e-10
cg17992056	0.0521283	0.106816	1.03499	1.05e-05	2e-05
cg17997329	0.0676146	0.0311618	-1.11756	4.38e-13	5.05e-12
cg18014844	0.0310775	0.0741776	1.25511	1.11e-12	1e-11
cg18049750	0.417359	0.167576	-1.31647	2.94e-10	1.15e-09
cg18059088	0.346289	0.0748093	-2.21068	4.1e-15	2.53e-13
cg18081881	0.0168499	0.0343208	1.02635	2.91e-12	2.16e-11
cg18089145	0.0350594	0.0798279	1.18709	5.08e-15	2.89e-13
cg18106189	0.303248	0.136632	-1.1502	1.69e-07	4.09e-07
cg18109231	0.0319258	0.0931553	1.54491	1.2e-14	4.81e-13
cg18112431	0.0286912	0.0578129	1.01078	7.44e-14	1.41e-12
cg18114671	0.116806	0.357566	1.6141	9.2e-13	8.74e-12
cg18123596	0.0342791	0.0980755	1.51656	1.18e-14	4.77e-13
cg18127191	0.0399842	0.0191727	-1.06038	2.18e-10	8.77e-10
cg18130076	0.0196491	0.0395463	1.00908	9.5e-14	1.67e-12
cg18145505	0.116325	0.400616	1.78405	2e-12	1.57e-11
cg18173454	0.0430057	0.100442	1.22377	7.92e-15	3.7e-13
cg18178963	0.0219687	0.0500682	1.18845	1.57e-13	2.34e-12
cg18189938	0.0177583	0.0533633	1.58736	6.94e-13	7.03e-12
cg18191162	0.0942253	0.209458	1.15247	0.00134376	0.00200613
cg18197795	0.0301169	0.0914112	1.6018	6.81e-14	1.34e-12
cg18219951	0.0798687	0.17384	1.12206	3.19e-06	6.51e-06
cg18226566	0.100105	0.0403176	-1.31204	2.37e-11	1.26e-10
cg18234011	0.161719	0.0479927	-1.7526	1.56e-10	6.51e-10
cg18237405	0.0569266	0.328942	2.53066	3.13e-15	2.09e-13
cg18239702	0.375701	0.141499	-1.4088	2.65e-12	2e-11
cg18244915	0.0835608	0.302151	1.85437	1.07e-05	2.05e-05
cg18247638	0.0800934	0.0297857	-1.42706	1.11e-13	1.87e-12
cg18273501	0.0324231	0.0756736	1.22277	2.42e-10	9.63e-10
cg18285951	0.0331913	0.078742	1.24633	0.000159583	0.000266923
cg18287975	0.0467195	0.251223	2.42688	0.0029777	0.00426437
cg18304674	0.093707	0.0407003	-1.20312	1.03e-11	6.19e-11
cg18330611	0.0385007	0.100876	1.38963	1.69e-07	4.11e-07
cg18342900	0.275263	0.0868671	-1.66393	1.38e-12	1.19e-11
cg18357098	0.0150869	0.036226	1.26372	4.21e-14	9.94e-13
cg18360149	0.0331372	0.0704326	1.08779	3.52e-11	1.79e-10
cg18371506	0.0294017	0.0732812	1.31754	3.79e-11	1.9e-10
cg18372353	0.03408	0.0779073	1.19283	3.8e-15	2.4e-13
cg18379495	0.11814	0.0575044	-1.03875	4.38e-12	3.03e-11
cg18380974	0.130641	0.053691	-1.28286	1.35e-10	5.72e-10
cg18394496	0.017123	0.0455078	1.41018	3.35e-11	1.71e-10
cg18396865	0.15054	0.0474929	-1.66436	6.92e-11	3.2e-10
cg18411891	0.0883031	0.0295127	-1.58113	1.82e-12	1.46e-11
cg18412613	0.117776	0.0516901	-1.18808	5.06e-11	2.44e-10
cg18416881	0.0651482	0.235818	1.85588	7.26e-11	3.33e-10
cg18417464	0.0957507	0.0285684	-1.74486	3.21e-12	2.33e-11
cg18422443	0.337523	0.071267	-2.24368	4.2e-17	2.64e-14
cg18428217	0.0201819	0.0720142	1.83522	5.69e-13	6.12e-12
cg18428373	0.04425	0.125766	1.50699	6.99e-10	2.5e-09
cg18443378	0.12705	0.385014	1.59952	5.77e-09	1.74e-08
cg18464137	0.0768786	0.188596	1.29465	6.89e-11	3.18e-10
cg18468219	0.152331	0.0726109	-1.06895	7.32e-13	7.28e-12
cg18472228	0.279964	0.115253	-1.28044	1.1e-11	6.56e-11
cg18495563	0.0907223	0.232317	1.35657	9.96e-10	3.44e-09
cg18502522	0.0236889	0.0486042	1.03687	9.46e-09	2.76e-08
cg18507125	0.393798	0.196778	-1.00088	5.26e-08	1.37e-07
cg18528640	0.0445059	0.196006	2.13883	9.64e-15	4.24e-13
cg18555206	0.0350626	0.0817667	1.22158	2.19e-14	6.92e-13
cg18556220	0.0444485	0.0209567	-1.08472	1.98e-12	1.56e-11
cg18556540	0.0238377	0.0561701	1.23656	7.74e-15	3.64e-13
cg18568653	0.0300391	0.0831463	1.46881	1.72e-13	2.49e-12
cg18626709	0.329708	0.140666	-1.22892	3.82e-09	1.19e-08
cg18630855	0.0198205	0.0627785	1.66328	2.06e-12	1.61e-11
cg18635110	0.0427686	0.111288	1.37967	5.31e-13	5.8e-12
cg18644543	0.0397425	0.259199	2.7053	5.6e-15	3.05e-13
cg18646457	0.0964783	0.0397027	-1.28097	1.11e-11	6.62e-11
cg18689253	0.0307555	0.066754	1.11801	3.64e-06	7.37e-06
cg18710692	0.0306678	0.105096	1.77691	1.48e-13	2.27e-12
cg18759346	0.0423431	0.0210687	-1.00702	1.59e-13	2.35e-12
cg18769818	0.0456179	0.164632	1.85157	7.57e-12	4.79e-11
cg18798750	0.141508	0.0654607	-1.11219	2.71e-07	6.38e-07
cg18799866	0.344755	0.170808	-1.01319	3.82e-06	7.72e-06
cg18841634	0.169409	0.394074	1.21795	2.71e-13	3.5e-12
cg18851831	0.0452775	0.148095	1.70966	1.26e-05	2.39e-05
cg18870413	0.0177929	0.0392806	1.14251	2.08e-12	1.62e-11
cg18870712	0.0208384	0.049166	1.23842	2.63e-08	7.17e-08
cg18871670	0.0216827	0.0528481	1.28531	5.15e-14	1.12e-12
cg18891387	0.0291069	0.0601447	1.04708	4.8e-13	5.37e-12
cg18895813	0.113209	0.271161	1.26016	6.31e-11	2.95e-10
cg18915437	0.0127394	0.0363677	1.51336	7.91e-14	1.48e-12
cg18928687	0.0156512	0.0339718	1.11806	1.48e-12	1.25e-11
cg18934103	0.0233048	0.0677499	1.53959	9.05e-15	4.05e-13
cg18943599	0.0249896	0.133797	2.42065	2.86e-13	3.65e-12
cg18947521	0.030887	0.0782728	1.34151	7.12e-14	1.37e-12
cg18958584	0.0318842	0.0989378	1.63368	3.06e-13	3.85e-12
cg18997990	0.0589303	0.154854	1.39383	5.84e-15	3.1e-13
cg19026260	0.0482211	0.13318	1.46564	2.77e-12	2.08e-11
cg19029454	0.0195396	0.0623596	1.67421	6.16e-14	1.26e-12
cg19049316	0.0962291	0.0436257	-1.14129	8.56e-12	5.3e-11
cg19081759	0.0214506	0.06356	1.5671	3.06e-13	3.85e-12
cg19118812	0.152534	0.443324	1.53923	8.09e-08	2.05e-07
cg19132701	0.0207188	0.0492623	1.24954	2.93e-13	3.72e-12
cg19135706	0.0653811	0.219186	1.74521	1.46e-07	3.58e-07
cg19141563	0.0608076	0.251007	2.0454	1.23e-09	4.2e-09
cg19162106	0.0459803	0.239732	2.38234	0.000240624	0.000393955
cg19185384	0.0162444	0.0515064	1.66481	2.69e-14	7.57e-13
cg19187185	0.0588341	0.192711	1.71171	1.37e-05	2.58e-05
cg19187486	0.021153	0.0469824	1.15126	1.4e-11	8.05e-11
cg19188060	0.0815181	0.0335285	-1.28173	3.96e-11	1.97e-10
cg19194595	0.342521	0.153906	-1.15414	1.52e-07	3.71e-07
cg19221044	0.0440309	0.100904	1.19639	2.39e-13	3.19e-12
cg19224164	0.111349	0.285571	1.35876	6.1e-11	2.86e-10
cg19224837	0.169956	0.0806368	-1.07565	2.02e-08	5.6e-08
cg19228118	0.170072	0.37117	1.12593	1.2e-06	2.61e-06
cg19238398	0.139504	0.0622906	-1.16322	7.19e-10	2.56e-09
cg19246110	0.137167	0.426637	1.63708	4.47e-09	1.38e-08
cg19264123	0.200784	0.0592264	-1.76133	3.73e-17	2.61e-14
cg19273182	0.0320709	0.0699525	1.12511	1.6e-13	2.36e-12
cg19278165	0.0853674	0.0405991	-1.07224	2.51e-12	1.91e-11
cg19287277	0.0530356	0.124289	1.22867	0.000903904	0.00138084
cg19311812	0.029649	0.0953945	1.68592	0.000298524	0.000483849
cg19313758	0.020628	0.0516687	1.32468	6.37e-14	1.28e-12
cg19319490	0.0164874	0.0374215	1.1825	2.98e-12	2.21e-11
cg19342782	0.287774	0.619858	1.107	6.27e-12	4.08e-11
cg19350340	0.188972	0.0625242	-1.59569	4.87e-11	2.36e-10
cg19358493	0.236465	0.588956	1.31653	4.75e-16	7.11e-14
cg19389852	0.113779	0.289035	1.34501	4.58e-12	3.14e-11
cg19392138	0.25323	0.124748	-1.02144	5.5e-06	1.09e-05
cg19413110	0.0765873	0.0341867	-1.16367	1.03e-11	6.19e-11
cg19421044	0.333791	0.148119	-1.17219	3.67e-08	9.79e-08
cg19436567	0.0962054	0.0461468	-1.05989	4.08e-10	1.53e-09
cg19490266	0.0208567	0.0518162	1.31289	2.19e-13	2.99e-12
cg19496782	0.233258	0.0543385	-2.10188	1.31e-16	4.11e-14
cg19510999	0.0225098	0.0488872	1.1189	1.28e-13	2.05e-12
cg19514928	0.0368702	0.0792999	1.10487	4.87e-11	2.36e-10
cg19534879	0.026305	0.063086	1.26198	1.47e-09	4.92e-09
cg19549068	0.0972555	0.038817	-1.32509	4.34e-15	2.62e-13
cg19557537	0.0365034	0.0942496	1.36846	7.2e-12	4.58e-11
cg19559392	0.0323502	0.102107	1.65823	1.49e-13	2.27e-12
cg19564877	0.0426498	0.154045	1.85275	4.86e-09	1.49e-08
cg19573464	0.0206169	0.0611273	1.56799	1.39e-13	2.17e-12
cg19578398	0.133293	0.0414291	-1.68589	1.16e-10	4.99e-10
cg19586576	0.175874	0.429397	1.28777	5.03e-10	1.85e-09
cg19586645	0.027539	0.0578089	1.06981	4.28e-13	4.96e-12
cg19591206	0.305997	0.0720704	-2.08604	7.64e-13	7.55e-12
cg19591588	0.0626587	0.0241887	-1.37318	1.65e-12	1.37e-11
cg19594691	0.141876	0.044577	-1.67026	1.89e-08	5.25e-08
cg19604470	0.0267595	0.0535303	1.0003	5.86e-07	1.32e-06
cg19614321	0.162877	0.343229	1.07538	5.24e-14	1.14e-12
cg19635869	0.0548465	0.188194	1.77875	7.89e-12	4.95e-11
cg19638349	0.0479904	0.0168997	-1.50575	6.46e-11	3.01e-10
cg19639622	0.0459519	0.100913	1.13491	1.66e-07	4.03e-07
cg19704039	0.075108	0.0317376	-1.24277	4.14e-15	2.55e-13
cg19709058	0.034519	0.0818707	1.24596	0.00403816	0.00569074
cg19713196	0.309132	0.138985	-1.15329	3.02e-16	5.59e-14
cg19716462	0.0213131	0.0456588	1.09915	6.51e-14	1.29e-12
cg19738333	0.0377695	0.0808929	1.09879	2.41e-13	3.21e-12
cg19747852	0.043453	0.0174904	-1.31289	1.2e-11	7.07e-11
cg19751951	0.0197968	0.0568096	1.52087	3.58e-14	8.99e-13
cg19776201	0.0926745	0.28993	1.64546	2.37e-11	1.26e-10
cg19781053	0.238053	0.0595129	-2.00001	2.95e-15	2.05e-13
cg19781133	0.441597	0.18404	-1.26271	1.27e-07	3.14e-07
cg19791253	0.073625	0.0354326	-1.05512	2.59e-12	1.96e-11
cg19791277	0.0226226	0.106563	2.23587	1.24e-07	3.06e-07
cg19796273	0.21039	0.0824313	-1.3518	1.39e-13	2.17e-12
cg19799744	0.0429116	0.118534	1.46586	0.000230519	0.000378401
cg19803671	0.0404303	0.184952	2.19364	4.24e-15	2.58e-13
cg19815139	0.0317694	0.0692415	1.124	3.44e-14	8.8e-13
cg19815904	0.314175	0.0788492	-1.9944	5.94e-17	2.99e-14
cg19816938	0.0398529	0.14001	1.81277	0.000788526	0.00121235
cg19839588	0.0523248	0.109411	1.06419	4.21e-07	9.66e-07
cg19843429	0.0221057	0.0498532	1.17327	1.66e-13	2.43e-12
cg19853229	0.0252016	0.0712706	1.49979	5.66e-13	6.09e-12
cg19872814	0.0227087	0.0531053	1.22561	3.44e-15	2.22e-13
cg19875216	0.0159779	0.0532051	1.73548	5.85e-13	6.23e-12
cg19896198	0.127175	0.40073	1.65582	3.68e-13	4.44e-12
cg19899882	0.128465	0.0451037	-1.51006	7.28e-14	1.39e-12
cg19903333	0.0910595	0.0386854	-1.23502	9.21e-11	4.1e-10
cg19918758	0.025835	0.240522	3.21877	9.52e-16	9.83e-14
cg19951443	0.0174083	0.0477081	1.45446	1.01e-14	4.39e-13
cg19955521	0.189825	0.0500985	-1.92183	6.72e-11	3.12e-10
cg19963797	0.330572	0.152907	-1.11231	7.29e-07	1.62e-06
cg19965511	0.0628201	0.182168	1.53597	2.04e-14	6.69e-13
cg19973135	0.27723	0.0520878	-2.41207	2.8e-17	2.58e-14
cg20001829	0.121145	0.259263	1.09768	6.17e-05	0.000108061
cg20011974	0.0361235	0.0922424	1.35249	8.18e-14	1.51e-12
cg20021244	0.0175777	0.0461015	1.39106	3.16e-12	2.3e-11
cg20028291	0.0278569	0.0958428	1.78264	2.06e-13	2.85e-12
cg20041257	0.0937613	0.0342721	-1.45196	7.85e-11	3.56e-10
cg20052411	0.0146679	0.0360821	1.29862	2.46e-12	1.87e-11
cg20065832	0.17687	0.358226	1.01818	2.18e-09	7.08e-09
cg20074795	0.0809608	0.0329383	-1.29746	1.08e-11	6.44e-11
cg20077393	0.0338498	0.0682984	1.0127	1.51e-13	2.28e-12
cg20083871	0.0306037	0.0920535	1.58876	4.14e-14	9.87e-13
cg20084646	0.0130044	0.0330253	1.34458	4.28e-13	4.96e-12
cg20100381	0.0471161	0.105003	1.15614	3.02e-15	2.05e-13
cg20103201	0.110638	0.0385897	-1.51956	3.11e-10	1.2e-09
cg20112035	0.0633231	0.031349	-1.01431	7.02e-11	3.24e-10
cg20141013	0.0342476	0.0695388	1.02182	4.45e-13	5.1e-12
cg20141916	0.225238	0.0343091	-2.71479	2.89e-17	2.58e-14
cg20143092	0.141166	0.0652749	-1.1128	2.36e-10	9.42e-10
cg20159072	0.0290149	0.0678291	1.22511	8.51e-12	5.27e-11
cg20163288	0.0573254	0.188781	1.71946	7.82e-14	1.47e-12
cg20166532	0.0870163	0.21881	1.33032	0.000604103	0.000942318
cg20188282	0.0232215	0.0770697	1.7307	2.3e-12	1.77e-11
cg20199629	0.0268013	0.109776	2.03419	1.46e-14	5.46e-13
cg20203395	0.0818972	0.212661	1.37667	1.07e-10	4.67e-10
cg20229788	0.1711	0.359591	1.07152	5.11e-11	2.46e-10
cg20235051	0.0289071	0.0608863	1.07469	0.00300611	0.00430291
cg20252016	0.0144628	0.0298168	1.04378	4.14e-11	2.05e-10
cg20284440	0.0403004	0.0954536	1.24401	3.58e-05	6.44e-05
cg20284673	0.247868	0.0739278	-1.74539	3.71e-12	2.63e-11
cg20289949	0.262493	0.12995	-1.01432	1.35e-07	3.32e-07
cg20315951	0.057116	0.0254549	-1.16595	1.01e-13	1.76e-12
cg20322876	0.242857	0.0650489	-1.90051	1.55e-11	8.81e-11
cg20325517	0.0436645	0.100087	1.19671	1.91e-14	6.45e-13
cg20329958	0.224316	0.522508	1.21992	6.34e-13	6.6e-12
cg20330472	0.198856	0.414293	1.05893	3.4e-08	9.09e-08
cg20345978	0.0273973	0.0767181	1.48553	1.3e-12	1.14e-11
cg20346122	0.028501	0.0605133	1.08624	1.74e-14	6.04e-13
cg20362772	0.0307834	0.106052	1.78455	1.05e-13	1.8e-12
cg20379012	0.0241609	0.0536498	1.1509	2.57e-11	1.36e-10
cg20380069	0.328254	0.0914527	-1.84371	3.36e-13	4.12e-12
cg20391984	0.0165721	0.0339754	1.03573	3.36e-12	2.43e-11
cg20402382	0.0682898	0.0338164	-1.01395	2.76e-10	1.08e-09
cg20415809	0.130539	0.592269	2.18177	1.59e-15	1.36e-13
cg20420254	0.0159325	0.0328759	1.04506	1.19e-12	1.05e-11
cg20425293	0.047064	0.108594	1.20625	3.96e-14	9.6e-13
cg20426860	0.149287	0.0596447	-1.32362	1.07e-10	4.67e-10
cg20430816	0.279085	0.113809	-1.29409	1.74e-13	2.51e-12
cg20433014	0.218948	0.0820549	-1.41593	1.86e-08	5.17e-08
cg20449833	0.0339053	0.166472	2.29569	2.02e-11	1.1e-10
[truncated: 744 more rows]
